# Supplementary material for: Central Roles of ZmNAC128 and ZmNAC130 in Nutrient Uptake and Storage during Maize Grain Filling
Source: Genes (Basel). 2024 May 23;15(6):663. doi: 10.3390/genes15060663 (PMC11203180; doi:10.3390/genes15060663)
Supplement: Supplementary file 1 [file genes-15-00663-s001.zip]

Archive with 3 entries (3 files):
- Dataset S1.xlsx
- Dataset S2.xlsx
- genes-2975973-supplementary.pdf
