# Supplementary material for: Central Roles of ZmNAC128 and ZmNAC130 in Nutrient Uptake and Storage during Maize Grain Filling
Source: Genes (Basel). 2024 May 23;15(6):663. doi: 10.3390/genes15060663 (PMC11203180; doi:10.3390/genes15060663)
Supplement: Supplementary file 1 [file genes-15-00663-s001.zip › Dataset S1.xlsx]

## Sheet: Dataset S1
Dataset S1. The 243 hdEGs are commonly present in the three sets of transcriptomes from 16-DAP endosperms of zmnac128 zmnac130 mutants.
1) 130 up-regulated genes
Gene ID	Set-1 (2022, KN5585)								Set-2 (2022, KN558 × B73)								Set-3 (2023, KN558 × B73)
	WT-1_fpkm	WT-2_fpkm	D-1_fpkm	D-2_fpkm	WT_mean	D_mean	log2(FC)	P value	WT-1_fpkm	WT-2_fpkm	WT-3_fpkm	D-1_fpkm	D-2_fpkm	D-3_fpkm	log2(FC)	P value	WT-1_fpkm	WT-2_fpkm	WT-3_fpkm	D-1_fpkm	D-2_fpkm	D-3_fpkm	log2(FC)	P value	Description
Zm00001eb211650	22.32	18.43	57.88	57.58	20.375	57.73	1.50252	1.31753e-11	51.8955	26.8991	26.3004	92.3745	133.643	172.265	1.63781	2.9874e-05	10.0664	12.4289	12.3298	21.7021	34.3961	22.0534	1.1417	1.96287e-10	NP_001150534.2 alpha-expansin 6 precursor [Zea mays]
Zm00001eb391360	2.02	0.88	12.7	14.12	1.45	13.41	3.20918	2.51079e-12	1.40207	1.26107	0.846532	5.86767	2.77089	5.6393	1.74646	0.000950006	1.66921	0.952408	0.953125	3.09726	1.85762	3.225	1.16093	0.00124917	NP_001148695.1 beta-expansin 1a precursor [Zea mays]
Zm00001eb249580	22.66	30.2	107.72	101.16	26.43	104.44	1.98243	9.42017e-18	116.871	106.33	82.6632	257.175	456.385	267.376	1.40787	0.00177801	42.0039	32.6723	42.2675	108.147	138.399	138.298	1.68513	6.02174e-39	NP_001136518.1 Expansin-B4 [Zea mays]
Zm00001eb185220	3.53	2.83	24.09	14.95	3.18	19.52	2.61785	9.57131e-13	4.886	3.81782	4.87134	18.6567	12.2223	22.5317	1.69652	3.09459e-06	4.10633	5.31059	4.81634	8.66008	13.506	11.6065	1.22	1.11105e-11	NP_001339366.1 adenosine kinase 2 [Zea mays]
Zm00001eb292100	107.79	131.48	251.03	274.96	119.635	262.995	1.1364	9.53615e-07	38.4462	52.3861	53.9091	109.279	121.03	137.852	1.06801	2.2099e-05	62.001	63.8471	61.5582	131.707	132.361	130.608	1.0477	7.01208e-56	NP_001105302.2 sulfite reductase [ferredoxin], chloroplastic [Zea mays]
Zm00001eb056910	25.17	23.2	61.56	64.91	24.185	63.235	1.38661	4.59271e-12	16.5105	21.8015	11.4525	53.2227	45.4261	55.1766	1.34968	3.42634e-07	28.027	31.4491	29.2756	59.9711	61.6919	62.1881	1.02427	1.93131e-39	NP_001288440.1 ATP-sulfurylase 3, chloroplastic-like [Zea mays]
Zm00001eb417370	22.61	23.14	62.43	59.29	22.875	60.86	1.41172	2.5682e-12	51.6972	86.1439	53.6302	246.169	202.779	231.725	1.55335	6.63276e-10	40.1128	39.0885	39.6296	113.191	128.127	133.917	1.62948	1.12751e-83	NP_001146249.1 methionine adenosyltransferase [Zea mays]
Zm00001eb366900	5.53	5.61	15.44	18.66	5.57	17.05	1.61402	1.2464e-07	7.88523	7.38532	6.10445	18.7181	18.2265	20.7706	1.15555	7.04654e-05	4.69057	9.37608	6.07391	13.4027	15.4595	13.0453	1.03969	7.18446e-08	ACG48984.1 ABA response element binding factor [Zea mays]
Zm00001eb053690	131.81	122.46	302.76	250.71	127.135	276.735	1.12214	1.79613e-08	171.7	154.624	92.9952	518.362	294.134	476.367	1.34329	0.000268023	63.8993	74.6304	79.7772	148.901	167.369	174.34	1.1391	1.20255e-30	NP_001105326.1 indole-3-acetate beta-glucosyltransferase [Zea mays]
Zm00001eb388780	5.23	4.62	22.64	20.77	4.925	21.705	2.13983	3.91663e-17	5.27442	4.70683	6.29217	16.0163	15.3009	15.1467	1.24056	4.82417e-05	6.47188	7.39844	6.77503	14.6568	16.2354	17.3843	1.19796	1.52715e-25	PWZ06401.1 putative protein phosphatase 2C 58 [Zea mays]
Zm00001eb218320	43.8	42.59	271.35	247.22	43.195	259.285	2.5856	5.6289e-90	35.7117	48.5882	45.0156	141.418	143.693	154.762	1.48925	2.98165e-09	52.9985	51.8214	57.287	155.895	164.843	173.207	1.57758	9.989e-87	NP_001288585.1 uncharacterized protein LOC541714 [Zea mays]
Zm00001eb163250	41.51	42.6	109.22	88.01	42.055	98.615	1.22953	9.5764e-10	19.6422	16.5971	28.8455	66.6559	70.2558	57.1417	1.30604	2.37185e-07	29.6143	31.6267	30.223	64.1083	60.3696	64.4824	1.0198	9.74814e-51	XP_020406212.1 clathrin heavy chain 1 [Zea mays]
Zm00001eb136720	0.53	0.6	20.18	24.39	0.565	22.285	5.30168	9.53514e-38	5.97272	20.6241	1.30724	80.3242	42.6107	31.3824	2.19928	0.00813244	3.23215	4.70076	5.60823	249.417	193.538	259.187	5.66627	3.71302e-106	NP_001140590.1 MYB transcription factor [Zea mays]
Zm00001eb028820	2.26	1.69	13.54	14.91	1.975	14.225	2.8485	3.16035e-14	5.04272	9.13965	0.912357	54.2243	36.8556	20.7817	2.62357	0.00054022	10.5417	15.6684	11.3975	132.044	95.9779	122.192	3.19738	2.37452e-111	XP_008664593.1 uncharacterized protein LOC100194394 isoform X1 [Zea mays]
Zm00001eb349840	24.76	34.59	69.51	83.75	29.675	76.63	1.36866	1.18314e-06	27.0542	33.7466	24.3354	182.927	136.889	115.936	2.08674	4.32722e-08	19.4183	18.1683	20.4697	57.4824	49.9052	56.3218	1.46598	9.33844e-48	NP_001105028.1 aquaporin SIP1-2 [Zea mays]
Zm00001eb312010	6.31	5.3	22.63	17.7	5.805	20.165	1.79649	6.00798e-08	24.4073	26.3484	13.019	48.7123	56.4152	52.4002	1.027	0.000169588	7.49726	8.27141	9.02493	19.4541	22.6487	20.4924	1.30777	1.46095e-21	NP_001306653.1 vacuolar iron transporter 1.2-like [Zea mays]
Zm00001eb304610	0.87	1.29	7.8	12.88	1.08	10.34	3.25913	1.36262e-13	0.695013	3.15162	2.23208	6.21316	4.3258	7.8191	1.31124	0.0030991	0.62418	0.796672	0.848185	8.38937	11.2888	8.66391	3.61649	7.93881e-67	NP_001354866.1 uncharacterized protein LOC100280443 [Zea mays]
Zm00001eb191380	2.6	1.64	18.41	10.51	2.12	14.46	2.76993	4.19288e-11	9.22935	8.03802	4.0493	10.8597	19.2028	27.8739	1.15145	0.0288257	7.17549	5.02704	6.46419	13.7999	16.8457	14.1679	1.23184	8.49961e-14	NP_001146859.1 uncharacterized protein LOC100280467 [Zea mays]
Zm00001eb003730	37.13	29	179.85	119.62	33.065	149.735	2.17903	2.72181e-19	65.2051	55.029	58.6933	152.499	208.963	342.731	1.68799	0.000868091	27.9252	24.8876	31.2851	72.0903	82.1994	80.6812	1.45074	1.09375e-37	NP_001104896.1 aquaporin TIP1-1 [Zea mays]
Zm00001eb006660	7.84	6.62	65.32	51.57	7.23	58.445	3.01501	1.57235e-52	19.7534	17.2566	18.1516	134.349	129.087	121.916	2.53143	7.09829e-22	18.008	14.3824	27.0681	41.2271	49.8991	44.5195	1.15446	0.000160764	NP_001337655.1 putative MATE efflux family protein [Zea mays]
Zm00001eb042450	23.54	20.81	67.63	59.02	22.175	63.325	1.51384	3.40179e-16	25.8696	21.961	25.7453	84.0037	98.2262	83.2871	1.57809	9.45613e-10	22.6657	25.4104	25.5824	63.6656	66.9616	68.0292	1.40365	8.47869e-66	NP_001141421.1 uncharacterized protein LOC100273531 [Zea mays]
Zm00001eb072510	0.23	0.32	10.87	11.02	0.275	10.945	5.3147	2.57336e-68	0.162092	0.108948	0.425302	2.44374	1.70479	1.84357	2.83871	6.48283e-11	0.202845	0.296626	0.41429	4.17073	4.74045	3.84162	3.77311	6.61133e-73	XP_008668974.1 putative ABC transporter C family member 15 isoform X1 [Zea mays]
Zm00001eb086100	1.92	1.02	33.7	40.02	1.47	36.86	4.64817	1.92895e-57	1.81778	2.23211	1.53654	29.5966	11.2825	25.1939	3.28788	8.68061e-06	2.06183	2.45257	1.65279	21.8741	23.5336	19.7701	3.38231	5.03486e-115	NP_001130588.1 uncharacterized protein LOC100191687 [Zea mays]
Zm00001eb405390	6.15	6.07	26.96	20.1	6.11	23.53	1.94526	3.94333e-14	4.11568	3.94664	5.84886	10.1725	17.2717	10.7037	1.18352	0.00340478	2.4831	2.66651	3.00433	7.06945	7.55968	6.8312	1.36798	3.29718e-24	NP_001130797.1 uncharacterized protein LOC100191901 [Zea mays]
Zm00001eb093440	0.06	0.03	39.34	37.55	0.045	38.445	9.73866	4.49997e-28	0.119996	0.498582	0.141504	3.84858	3.71275	2.54562	3.45978	4.94141e-10	0.811699	0.878359	0.812544	5.99438	9.416	6.62361	3.11302	2.38588e-42	NP_001130901.1 carbohydrate transporter/ sugar porter/ transporter [Zea mays]
Zm00001eb048860	0.81	1.13	84.4	101.61	0.97	93.005	6.58318	9.62465e-144	1.2177	1.22584	0.45496	52.3184	90.0118	67.6293	5.89962	3.64156e-26	0.287072	0.564813	0.256124	39.7685	48.6944	43.3376	6.88678	2.48611e-267	XP_008664994.1 protein DETOXIFICATION 40 [Zea mays]
Zm00001eb411000	0.77	1.33	17.68	16.74	1.05	17.21	4.03479	6.82203e-33	5.82651	8.06195	4.49049	14.739	16.7587	29.0322	1.42989	0.00173262	0.809796	1.49157	1.21748	8.98359	10.3785	9.63799	3.02202	1.13989e-53	NP_001146002.1 uncharacterized protein LOC100279532 [Zea mays]
Zm00001eb164860	6.2	5.24	40.16	14.8	5.72	27.48	2.26429	0.00676917	4.7072	5.13854	5.5161	8.27307	14.9519	15.8414	1.06336	0.00246753	1.73629	0.444997	1.1659	11.0641	16.2697	17.4975	3.69911	1.99874e-11	NP_001105100.1 DIBOA-glucoside dioxygenase BX6 [Zea mays]
Zm00001eb014000	2.95	2.78	13.43	20.38	2.865	16.905	2.56084	1.50251e-08	3.39148	5.71255	2.08161	23.1399	12.4728	40.4861	2.47325	0.00228659	7.12012	3.87635	5.77251	23.0176	20.409	21.1029	1.90971	1.93214e-20	NP_001131012.1 uncharacterized protein LOC100192117 [Zea mays]
Zm00001eb007180	17.5	19.49	46.8	40.84	18.495	43.82	1.24445	5.77298e-07	13.3296	12.8022	16.5138	44.8305	35.121	33.4725	1.14167	2.51921e-05	13.846	13.6478	13.8914	45.3728	42.0138	51.0098	1.71184	1.56885e-69	XP_008680786.1 uncharacterized protein LOC100192721 isoform X1 [Zea mays]
Zm00001eb148310	4.9	5.34	15.06	18.34	5.12	16.7	1.70563	5.80937e-05	13.1062	11.3197	12.4402	30.512	33.0791	34.9828	1.14225	0.000300404	12.2704	14.6435	13.5796	30.4783	48.4039	42.3111	1.55398	5.39937e-21	NP_001148526.1 elicitor-responsive protein 1 [Zea mays]
Zm00001eb431850	3.77	2.56	13.08	12.37	3.165	12.725	2.00739	1.3748e-11	8.54681	7.19988	5.5203	17.9295	18.7628	24.9274	1.25313	5.3898e-06	2.91714	2.76945	2.91613	5.66434	6.81673	5.93571	1.06976	4.67768e-14	AQK46516.1 Beta-D-xylosidase 4 [Zea mays]
Zm00001eb377870	440.45	567.28	3556.28	2786.76	503.865	3171.52	2.65407	1.78892e-41	860.708	980.136	604.152	2876.93	3475.88	2333.73	1.55694	1.89612e-07	529.45	525.733	581.557	2276.09	2817.14	2951.91	2.26639	5.0642e-116	AQL02257.1 Enolase 1 [Zea mays]
Zm00001eb351810	43.59	37.99	453.86	382.72	40.79	418.29	3.35822	7.59307e-130	56.5274	53.5768	48.1542	202.878	482.53	362.394	2.44694	5.57145e-05	25.6092	22.8765	28.5685	162.618	213.523	201.734	2.87493	2.05871e-130	NP_001105422.2 pyruvate decarboxylase 1 [Zea mays]
Zm00001eb320800	304.04	314.21	1206.92	1042.65	309.125	1124.79	1.86339	2.50295e-36	267.121	316.291	234.045	794.797	725.889	759.118	1.20423	8.62248e-07	301.56	299.004	320.444	766.872	894.491	927.589	1.46111	1.07681e-65	ONM57075.1 UDP-glucose pyrophosphorylase2 [Zea mays]
Zm00001eb309660	9.12	8.84	51.65	52.52	8.98	52.085	2.53608	6.71082e-57	10.7366	10.2964	17.1758	103.655	60.6405	76.7327	2.38792	6.15836e-08	17.784	19.964	17.7434	53.3656	45.6408	50.0984	1.40061	3.34357e-55	ONM54185.1 phosphoenolpyruvate carboxylase3 [Zea mays]
Zm00001eb304130	6.51	5.67	27.91	20.65	6.09	24.28	1.99525	1.38765e-14	2.60819	2.23977	3.76566	5.28997	7.87942	7.90073	1.01213	0.00160647	3.62394	3.7874	3.99648	9.65292	10.2661	11.176	1.41687	3.57227e-36	ONM52596.1 ADP glucose pyrophosphorylase large subunit leaf2 [Zea mays]
Zm00001eb279480	15.86	15.35	57.94	54.52	15.605	56.23	1.84933	4.23226e-29	4.93291	4.50114	14.7741	29.5766	31.7529	28.379	1.62001	6.2723e-07	7.15538	10.2	10.4191	29.3209	23.5862	27.1175	1.50051	2.73795e-26	XP_020395044.1 protein CELLULOSE SYNTHASE INTERACTIVE 1 isoform X1 [Zea mays]
Zm00001eb238670	37.65	42.08	99.03	92.38	39.865	95.705	1.26347	9.89399e-10	50.9896	52.2284	55.3999	176.799	166.462	164.927	1.40615	1.74398e-08	44.7818	46.3118	50.0626	130.866	133.998	134.659	1.47247	2.25793e-79	NP_001105503.1 phosphoenolpyruvate carboxylase [Zea mays]
Zm00001eb098650	6.31	5.06	19.6	15.84	5.685	17.72	1.64015	2.23925e-06	3.55506	2.59915	3.77671	16.3899	13.8521	7.03575	1.64777	0.00272463	3.34579	3.71108	3.69406	7.8068	20.4627	8.53615	1.7526	0.000161278	XP_008652631.1 uncharacterized protein LOC103632655 isoform X4 [Zea mays]
Zm00001eb071650	5.1	2.98	16.85	17.86	4.04	17.355	2.10292	2.69431e-08	4.10731	3.14677	2.25411	8.14924	20.7684	8.83348	1.71717	0.0292732	6.79628	9.41272	6.41826	14.2564	28.6128	13.5405	1.30052	0.000966802	NP_001149692.2 xyloglucan endotransglucosylase/hydrolase protein 15 precursor [Zea mays]
Zm00001eb057810	40.14	35.36	229.44	224.73	37.75	227.085	2.58868	9.34734e-86	71.3099	55.6008	57.6921	213.337	213.126	242.136	1.57972	2.61058e-10	57.4479	57.0482	56.8993	104.643	151.283	135.852	1.16386	4.28774e-24	XP_008672737.1 UDP-glucose 6-dehydrogenase isoform X2 [Zea mays]
Zm00001eb054980	155.59	165.68	456.67	394.86	160.635	425.765	1.40627	3.83741e-16	140.129	182.026	124.883	356.204	543.288	343.451	1.20162	0.000676972	139.271	130.041	135.889	344.094	372.585	399.702	1.43231	1.89635e-75	ONM08524.1 phosphoglucomutase1 [Zea mays]
Zm00001eb047980	2.54	3.54	27.08	18	3.04	22.54	2.89034	1.05186e-17	7.29131	9.39307	4.17971	35.0862	26.1192	48.381	2.10768	3.21518e-07	6.46659	5.8116	5.78167	30.5819	36.8839	31.8637	2.43167	1.75836e-101	NP_001130997.1 GDP-mannose 35-epimerase [Zea mays]
Zm00001eb144240	607.93	689.19	1962.2	1765.24	648.56	1863.72	1.52287	2.3693e-18	614.804	708.046	587.14	1487.07	1879.48	1979.29	1.20514	1.02114e-06	596.732	584.916	637.695	1641.94	2067.22	2146.98	1.65574	3.59433e-62	NP_001105336.2 fructose-bisphosphate aldolase, cytoplasmic isozyme [Zea mays]
Zm00001eb360800	4.66	4.26	60.73	49.03	4.46	54.88	3.62116	1.67377e-73	23.2177	19.7026	14.123	41.2628	87.2193	75.146	1.55387	0.000675958	11.3574	12.9102	11.6917	53.8447	57.7699	55.622	2.19177	4.36775e-136	AQK97652.1 Phosphoethanolamine N-methyltransferase 3 [Zea mays]
Zm00001eb294690	7.27	7.64	43.41	19.71	7.455	31.56	2.08182	0.00169647	6.1399	7.35838	6.20376	12.3765	27.6632	20.0805	1.33022	0.00545873	6.64525	8.15114	7.54075	18.2767	23.1929	24.2528	1.52884	1.40797e-37	NP_001169597.1 uncharacterized protein LOC100383478 [Zea mays]
Zm00001eb166850	0.75	0.25	10.14	14.76	0.5	12.45	4.63807	7.46136e-22	1.97974	1.71858	3.54215	6.07958	5.76061	13.9466	1.5428	0.0237928	0.258599	0	0	16.8457	18.3587	27.2943	7.86957	2.84059e-05	ACN25198.1 unknown [Zea mays]
Zm00001eb085150	4.94	8.3	31.13	22	6.62	26.565	2.00462	5.77945e-08	7.95849	9.25624	4.7033	62.7673	49.1789	24.8878	2.37932	0.0003765	1.07256	1.08922	1.23077	20.2997	26.9171	25.0775	4.38244	3.33829e-157	XP_020403474.1 uncharacterized protein LOC100383215 isoform X1 [Zea mays]
Zm00001eb008360	3.94	3.53	34.02	30.28	3.735	32.15	3.10564	3.15097e-52	17.2849	12.6186	11.7018	78.3967	157.097	105.738	2.75968	8.8862e-07	14.3234	13.1128	14.271	29.3943	75.4134	71.9992	2.0495	4.65553e-07	NP_001105552.1 inositol-3-phosphate synthase [Zea mays]
Zm00001eb016780	9.62	10.35	28.45	26.2	9.985	27.325	1.45239	5.26462e-10	11.543	16.4229	13.786	30.5246	38.9821	36.3651	1.06471	7.82239e-05	19.9077	16.9577	15.9776	43.0373	42.7146	48.5688	1.31662	3.00357e-37	ONL98064.1 putative nucleolar protein 5-1, partial [Zea mays]
Zm00001eb017210	9.85	9.28	77.52	55.93	9.565	66.725	2.80239	2.58777e-35	28.9701	29.9988	17.8771	84.777	87.5133	82.2233	1.45202	3.26292e-08	20.0755	18.9076	16.6276	109.248	131.989	116.645	2.65977	4.34979e-142	PWZ58205.1 E3 ubiquitin-protein ligase SINAT3 [Zea mays]
Zm00001eb019360	4.08	3.24	27.55	15.95	3.66	21.75	2.5711	7.43065e-12	10.0451	6.37349	9.5005	24.6863	42.6119	31.6535	1.65775	1.09838e-05	1.81199	2.55497	3.47578	17.7024	20.2718	17.3116	2.78762	2.66159e-43	XP_008656626.1 uncharacterized protein LOC103636044 [Zea mays]
Zm00001eb019590	8.35	11.56	32.83	42.44	9.955	37.635	1.91858	4.39042e-15	7.26777	4.77389	8.82762	21.3955	24.6202	24.6756	1.48538	1.22766e-07	11.295	11.0389	12.0139	26.6481	22.9624	23.5947	1.06405	8.41958e-24	NP_001347211.1 uncharacterized protein LOC100273621 [Zea mays]
Zm00001eb021270	3.94	4.81	25.62	20.59	4.375	23.105	2.40085	1.88234e-20	7.47016	10.9213	11.8576	28.3286	31.6882	34.0732	1.35943	8.73703e-07	8.61905	9.90479	12.0113	28.0494	33.9135	30.8735	1.57449	2.3704e-32	NP_001348000.1 uncharacterized protein LOC100280412 precursor [Zea mays]
Zm00001eb024320	8.23	6.4	20.22	16.65	7.315	18.435	1.33352	0.00249747	2.7146	1.79782	8.42633	10.5797	13.5792	11.9837	1.21107	0.00943814	1.04252	1.28198	1.11616	7.38599	3.2688	4.41796	2.11128	3.6037e-08	ONM00039.1 DnaJ homolog subfamily C GRV2, partial [Zea mays]
Zm00001eb024820	6.92	7.67	29.75	26.6	7.295	28.175	1.94944	4.16331e-13	27.1528	20.2066	31.6057	87.2514	61.6553	68.3157	1.18983	8.72956e-06	10.8193	9.57196	11.2639	20.1886	28.8121	20.5686	1.1074	5.37055e-12	ACG45493.1 TPR domain protein [Zea mays]
Zm00001eb029020	3.12	3.73	12.09	18.15	3.425	15.12	2.14228	1.3453e-07	8.64838	8.69666	6.38723	51.3564	21.685	45.7901	2.04748	0.000307573	5.4824	6.13521	5.24927	13.3238	11.0426	14.2628	1.16896	2.82391e-14	-
Zm00001eb029200	68.34	70.21	206.85	156.14	69.275	181.495	1.38952	5.17385e-11	183.204	164.32	161.345	362.119	415.427	475.116	1.02032	3.50793e-05	116.866	121.337	143.835	300.502	367.727	331.896	1.35884	7.39747e-37	XP_008660826.1 probable mediator of RNA polymerase II transcription subunit 37c [Zea mays]
Zm00001eb032290	45.63	41.92	180.21	169.06	43.775	174.635	1.99616	5.23051e-48	40.933	42.328	50.5806	135.204	159.074	156.83	1.47668	4.78762e-09	61.8388	54.5685	56.6818	139.266	151.682	168.487	1.37783	6.85171e-54	NP_001306704.1 uncharacterized protein LOC541942 [Zea mays]
Zm00001eb032500	3.03	3.71	14.32	12.63	3.37	13.475	1.99946	8.88605e-09	8.38913	5.18334	5.60896	17.9087	14.5581	14.4798	1.02009	0.000289446	3.71922	2.67032	3.16341	24.3181	29.63	28.49	3.07675	2.57886e-115	ONM02254.1 Dihydroceramide fatty acyl 2-hydroxylase FAH1 [Zea mays]
Zm00001eb041250	5.96	5.83	19.77	18.88	5.895	19.325	1.7129	2.75027e-06	6.78563	4.94092	7.76855	22.2153	15.9055	13.3135	1.13429	0.00192221	4.20757	3.93223	4.31706	14.7273	12.7096	14.9164	1.73546	3.03911e-23	NP_001341100.1 uncharacterized protein LOC100502200 [Zea mays]
Zm00001eb043240	8.4	8.49	16.51	17.8	8.445	17.155	1.02246	0.00850655	8.87743	10.7817	8.52604	24.0523	23.146	24.2187	1.06528	0.000368173	7.80039	7.04755	7.12073	15.8522	19.5357	18.668	1.26947	6.16332e-21	NP_001306675.1 30S ribosomal protein S5, chloroplastic-like [Zea mays]
Zm00001eb043810	6.76	3.31	12.78	40.18	5.035	26.48	2.39484	0.0297263	1.48169	1.39862	1.30142	4.87891	4.79876	8.06969	1.80028	0.00452604	2.10132	1.55582	1.46529	5.43813	7.68265	3.88044	1.70719	2.06669e-06	XP_020402836.2 protein RESPONSE TO LOW SULFUR 3 [Zea mays]
Zm00001eb049190	3.74	3.77	36.37	34.83	3.755	35.6	3.24499	8.24774e-51	1.576	1.62932	1.23045	9.97278	17.7052	26.9584	3.33136	6.42747e-06	0.548964	0.318239	0.596485	5.60238	7.02877	6.52528	3.66903	5.40418e-45	NP_001140788.1 uncharacterized protein LOC100272863 [Zea mays]
Zm00001eb051510	1.52	1.59	15.71	11.62	1.555	13.665	3.1355	3.16637e-21	3.19726	2.28677	3.49255	36.5954	30.1778	39.7846	3.29345	6.17493e-27	5.70058	5.99135	5.68399	12.5038	15.8367	16.1217	1.32654	3.54979e-23	XP_008654908.1 putative snRK/SAPK family protein kinase isoform X1 [Zea mays]
Zm00001eb053360	0.65	0.74	13.49	9.03	0.695	11.26	4.01805	1.17982e-11	0.546928	0.727197	0.392138	3.36069	10.1454	4.52841	3.16052	0.00239443	0.94711	1.28111	1.2316	3.4928	3.91072	3.39431	1.6175	2.65678e-10	NP_001344791.1 uncharacterized protein LOC100192782 [Zea mays]
Zm00001eb056300	5.38	3.62	14.46	12.89	4.5	13.675	1.60354	4.8296e-05	6.92506	9.12624	7.72963	28.1828	27.1257	31.0562	1.58302	2.0736e-07	3.65143	5.40704	5.38881	10.3413	15.7373	12.3576	1.38575	9.79676e-12	NP_001106030.1 GRF-interacting factor 1 [Zea mays]
Zm00001eb062500	0.29	0.28	18.68	17.42	0.285	18.05	5.98489	1.96147e-34	1.06532	1.42024	0.228413	4.24205	10.9675	21.0443	3.43686	0.00339898	0.681319	0.623844	0.462915	7.39072	10.6674	9.85106	3.95421	1.09852e-49	NP_001148896.1 uncharacterized protein LOC100282516 [Zea mays]
Zm00001eb069080	1.24	1.96	12.46	9.18	1.6	10.82	2.75756	6.13272e-11	5.29357	5.21569	5.01345	11.6414	16.3463	23.9772	1.45612	0.000416047	0.179039	0.532793	0.768738	2.9899	4.60958	2.60251	2.75824	1.18864e-11	-
Zm00001eb074680	5.96	5.53	17.07	14.38	5.745	15.725	1.45268	5.35859e-06	6.31072	5.12844	5.35367	27.93	16.2208	20.4439	1.673	1.7945e-05	4.88604	5.52932	6.33172	14.924	15.9962	15.6603	1.44666	3.75385e-28	NP_001142403.1 uncharacterized protein LOC100274578 [Zea mays]
Zm00001eb075970	18.93	23.31	60.84	59.55	21.12	60.195	1.51103	1.21126e-09	21.9724	20.5389	27.7967	78.1098	54.6962	59.0993	1.17867	1.38858e-05	21.3388	21.2182	21.4773	49.1632	58.5787	50.0802	1.27423	2.37541e-34	XP_008669106.1 uncharacterized protein LOC103646163 [Zea mays]
Zm00001eb079760	62.28	50.71	174.18	147.62	56.495	160.9	1.50997	3.23673e-18	13.7398	14.1763	19.005	70.2689	81.9474	81.8942	2.04287	3.91256e-15	36.5786	41.5237	43.8933	115.798	100.089	96.8118	1.33197	9.68027e-38	NP_001349013.1 uncharacterized protein LOC100383438 [Zea mays]
Zm00001eb081030	12.64	21.93	122.46	95.38	17.285	108.92	2.65568	9.22413e-07	96.0306	36.4874	51.4922	189.681	325.763	188.929	1.66572	0.000930055	8.44688	6.76753	7.9976	102.229	98.3477	115.211	3.73313	1.05323e-243	ACR37910.1 unknown [Zea mays]
Zm00001eb091560	4.05	4.31	12.06	11.05	4.18	11.555	1.46694	0.000206377	3.11342	2.02922	5.50141	7.65319	12.4985	9.30832	1.1962	0.00327046	1.68484	1.62062	1.46979	4.66456	3.63758	4.74532	1.42244	4.75489e-09	ONM19581.1 Protein TPLATE [Zea mays]
Zm00001eb100720	2.49	1.93	24.38	21.64	2.21	23.01	3.38014	5.21405e-44	2.22629	1.71188	1.26253	7.72683	11.7227	6.76062	2.06194	6.37621e-06	5.69894	4.99508	4.90219	16.2008	15.7556	16.3792	1.60352	4.68324e-46	XP_008667808.1 uncharacterized protein LOC100279723 isoform X1 [Zea mays]
Zm00001eb101750	62.23	54.73	177.65	128.52	58.48	153.085	1.38832	7.3698e-10	108.309	104.87	113.103	322.291	286.486	323.52	1.23948	5.35681e-07	81.6749	88.1179	89.3119	178.887	190.866	189.359	1.08187	1.13852e-49	XP_008670278.1 heat shock protein 81-1 [Zea mays]
Zm00001eb106360	22.69	25.16	116.82	91.02	23.925	103.92	2.11888	2.38176e-26	11.8032	12.5624	19.1959	67.7622	60.1725	58.7457	1.82814	1.08694e-12	24.3715	27.5074	26.4018	53.7295	56.2657	58.9324	1.08223	7.1012e-49	NP_001348919.1 uncharacterized protein LOC100383299 [Zea mays]
Zm00001eb113970	5.37	5.77	17.42	15.13	5.57	16.275	1.54691	4.29888e-10	3.70425	4.00092	4.71251	12.906	15.6521	15.2558	1.54247	8.07882e-08	7.10501	8.04427	8.12913	16.437	14.9149	16.7263	1.01868	2.15487e-24	XP_008679659.1 DUF724 domain-containing protein 6 isoform X1 [Zea mays]
Zm00001eb127430	56.82	63.69	130.53	117.27	60.255	123.9	1.04002	7.6341e-06	35.6572	34.4296	35.6086	111.106	106.396	105.932	1.33952	1.57884e-07	53.7569	55.0958	52.7404	115.274	121.676	126.044	1.13979	7.71627e-61	NP_001336570.1 uncharacterized protein LOC100191320 [Zea mays]
Zm00001eb130940	12.27	13.59	34.07	31.84	12.93	32.955	1.34978	1.86869e-07	3.831	7.95892	7.11537	160.497	124.703	133.007	4.19416	3.5414e-47	5.72278	7.47804	7.86297	24.0625	28.6602	28.49	1.91858	5.65283e-44	NP_001105144.2 peroxidase 1 precursor [Zea mays]
Zm00001eb135470	4.34	5.97	17.14	15.83	5.155	16.485	1.67711	3.73803e-07	2.00223	3.6656	2.37015	14.6984	14.8103	11.3349	2.07304	6.19019e-11	4.36166	4.15227	4.61924	12.2166	14.6036	14.7086	1.62997	7.87831e-38	NP_001168287.1 putative RING zinc finger domain superfamily protein [Zea mays]
Zm00001eb136060	3.84	4.45	14.94	10.18	4.145	12.56	1.59939	1.45734e-06	2.67592	3.72084	4.02213	6.89619	11.5573	9.70472	1.15622	0.000210081	1.80072	2.3708	2.45206	6.50158	8.17162	8.34146	1.76798	1.29406e-32	NP_001142394.1 uncharacterized protein LOC100274567 [Zea mays]
Zm00001eb148450	92.26	125.59	271.98	349.43	108.925	310.705	1.51221	4.0415e-08	82.5576	67.8133	136.588	384.716	165.321	365.229	1.39883	0.00776303	1.26651	1.09642	1.92661	72.0583	78.4743	32.2174	5.38667	3.5218e-28	-
Zm00001eb151750	7.02	7.69	43.24	43.4	7.355	43.32	2.55824	4.25241e-23	19.1967	20.9529	14.823	50.7685	45.6349	76.0381	1.36475	1.66314e-05	7.36436	7.66116	8.90341	16.5033	17.144	17.8681	1.07588	2.74868e-13	ACG31447.1 photosystem II reaction center W protein [Zea mays]
Zm00001eb177310	2.97	6.22	10.04	11.89	4.595	10.965	1.25477	0.0420537	0.345147	0.309313	1.79086	5.11097	3.60191	2.73695	1.96789	0.0015094	0.560332	0.404232	0.733222	1.32852	1.42147	1.24827	1.1995	0.00679827	NP_001143617.2 uncharacterized protein LOC100276332 precursor [Zea mays]
Zm00001eb187150	4.74	4.12	17.19	10.54	4.43	13.865	1.64607	1.1079e-06	4.70722	5.18552	6.31059	10.1925	16.251	17.3555	1.15307	0.000114417	4.42431	5.36796	4.5813	9.04616	13.8664	8.90719	1.12408	1.72597e-10	NP_001350905.1 uncharacterized protein LOC101027245 [Zea mays]
Zm00001eb188550	7.19	5.86	31.8	25.14	6.525	28.47	2.12539	3.34445e-21	7.83804	6.99048	8.28007	23.0513	30.2572	31.0245	1.58927	8.35834e-09	6.32101	6.36706	6.99201	14.0636	19.5945	15.0185	1.27859	1.12217e-19	NP_001130826.1 uncharacterized protein LOC100191930 [Zea mays]
Zm00001eb193820	2.11	2.28	13.27	12.61	2.195	12.94	2.55954	1.79004e-10	3.89575	3.80867	4.73371	20.7291	10.4281	19.598	1.75317	9.58663e-05	4.92475	5.25618	4.50217	12.0796	12.06	13.6611	1.33743	7.52291e-17	AQK56401.1 Protein CURVATURE THYLAKOID 1D chloroplastic [Zea mays]
Zm00001eb193940	63.48	63.3	346.23	149.75	63.39	247.99	1.96795	0.00555542	17.5472	31.0449	18.3294	69.287	269.857	131.887	2.53652	0.0150562	42.6591	39.9225	46.8214	123.949	137.186	144.888	1.61843	7.7136e-61	XP_008677796.1 low molecular weight heat shock protein precursor isoform X1 [Zea mays]
Zm00001eb206470	11.81	6	30.59	33.54	8.905	32.065	1.84831	2.86037e-07	9.67481	7.62978	6.71731	27.6248	25.1888	34.0574	1.57496	7.21286e-08	8.70778	9.51712	7.75542	26.5184	27.1357	24.7477	1.57003	5.84689e-42	AQK60212.1 Cyclase [Zea mays]
Zm00001eb212460	5.58	7.29	35.9	26.51	6.435	31.205	2.27777	2.37076e-13	23.5572	16.8875	24.3073	91.4521	62.609	87.5648	1.62549	1.57277e-09	9.98789	9.11454	9.80224	41.0519	44.5655	45.0141	2.14614	3.70624e-87	NP_001144731.1 uncharacterized protein LOC100277775 [Zea mays]
Zm00001eb222300	43.78	46.21	101.27	88.99	44.995	95.13	1.08014	4.97912e-07	18.0008	19.7337	20.3939	43.7398	53.7646	43.0935	1.00065	0.000126019	28.6708	31.4104	29.0234	70.39	66.3044	69.8162	1.18637	1.22493e-57	P29185.2 RecName: Full=Chaperonin CPN60-1, mitochondrial; AltName: Full=HSP60-1; Flags: Precursor [Zea mays]
Zm00001eb232530	5.61	6.7	25.65	26.44	6.155	26.045	2.08118	5.5293e-11	16.8103	21.595	12.3698	39.0003	51.1487	42.7777	1.11131	0.000126664	15.3556	17.1679	13.4632	36.3248	45.7109	43.5181	1.42381	7.45484e-29	NP_001147066.1 60S ribosomal protein L37a isoform 2 [Zea mays]
Zm00001eb246400	3.11	2.94	27.87	27.09	3.025	27.48	3.18337	7.17835e-55	5.80056	11.4668	6.02873	36.0589	35.3104	47.645	2.06992	1.69993e-14	3.67102	2.49864	3.40437	13.9787	15.7654	14.1765	2.16501	1.11123e-47	ACG45326.1 hypothetical protein [Zea mays]
Zm00001eb247730	14.25	12.33	75.77	42	13.29	58.885	2.14756	1.06279e-09	39.4156	37.109	27.2114	65.0421	71.8203	140.811	1.12979	0.0234799	18.2475	19.7994	21.3932	92.3792	87.5401	100.313	2.20754	2.19485e-93	NP_001143745.2 uncharacterized protein LOC100276500 [Zea mays]
Zm00001eb250110	27.72	46.81	92.33	85.96	37.265	89.145	1.25833	0.000868506	182.017	216.278	89.3381	432.175	486.178	269.451	1.01519	0.0144351	34.8678	37.2744	46.7198	147.447	164.081	157.594	1.95029	1.23323e-61	NP_001149244.2 cellular retinaldehyde-binding/triple function, C-terminal [Zea mays]
Zm00001eb250780	7.78	6.58	36.98	32.05	7.18	34.515	2.26517	3.91894e-21	4.88334	3.19645	8.30433	15.5758	25.0162	17.0241	1.54325	0.000190261	2.72202	1.79189	1.84774	10.7329	8.63901	9.07316	2.13156	3.17074e-25	NP_001339185.1 uncharacterized protein LOC100193650 [Zea mays]
Zm00001eb255200	7.68	5.27	32.46	24.17	6.475	28.315	2.12861	1.5731e-12	16.1964	18.2743	17.6501	56.8265	51.0593	47.8997	1.30727	8.98248e-07	4.75906	4.05628	5.89685	16.3996	22.1008	16.1177	1.86108	6.78098e-26	NP_001136533.1 uncharacterized protein LOC100216650 [Zea mays]
Zm00001eb260120	5.63	6.41	13.42	14.07	6.02	13.745	1.19107	0.000214129	4.29344	3.95988	4.02176	12.5451	12.8889	12.9337	1.36895	3.69645e-06	4.04404	4.21012	4.3991	12.3437	12.8305	13.173	1.57091	2.76925e-48	XP_008647715.1 uncharacterized protein LOC100279400 isoform X1 [Zea mays]
Zm00001eb264630	2.25	2.08	26.65	21.4	2.165	24.025	3.4721	8.20188e-27	10.8789	8.0239	8.57423	26.7342	44.5948	43.7428	1.78559	1.30563e-07	4.65009	3.80623	4.18335	41.8419	51.7521	49.2756	3.46727	6.66019e-140	NP_001104937.3 uncharacterized protein LOC541782 [Zea mays]
Zm00001eb273590	8.55	8.03	21.69	20.36	8.29	21.025	1.34266	7.90995e-08	7.77702	9.76334	12.2594	28.8369	24.8414	26.2434	1.15022	2.7499e-05	8.05233	9.03526	8.88386	19.1278	18.7181	19.3681	1.11244	7.38959e-30	XP_008648930.1 external alternative NAD(P)H-ubiquinone oxidoreductase B1, mitochondrial isoform X1 [Zea mays]
Zm00001eb283770	5.43	6.8	13.64	18.8	6.115	16.22	1.40735	0.000368254	6.52206	10.7583	6.454	26.675	20.2154	17.915	1.1784	0.000315636	3.82981	3.72177	4.56931	9.26606	9.73263	10.8103	1.26592	4.04465e-19	NP_001144030.2 uncharacterized protein LOC100276854 [Zea mays]
Zm00001eb286730	6.74	10	16.34	22.01	8.37	19.175	1.19593	0.00473341	6.86251	6.64771	4.91852	31.2823	21.786	27.5604	1.8546	1.27267e-10	5.96566	5.90382	5.03744	34.8955	39.2507	49.377	2.83933	3.99764e-105	XP_020401744.1 ruBisCO large subunit-binding protein subunit alpha, chloroplastic [Zea mays]
Zm00001eb293780	38.68	31.31	186.04	65.89	34.995	125.965	1.8478	0.0382843	3.76867	4.61032	5.16724	22.7405	35.5531	37.0189	2.53362	2.66084e-13	5.15669	5.92322	7.10385	16.4701	14.8863	15.0529	1.32323	1.3865e-23	AAD25223.1 heat shock protein 101 [Zea mays]
Zm00001eb303950	0.93	0.84	26.85	18.35	0.885	22.6	4.6745	5.09622e-36	2.60878	6.28344	5.68295	28.0232	25.1985	29.408	2.22602	1.99402e-12	1.71977	2.66651	2.61988	18.9083	26.8583	22.644	3.26199	3.14898e-67	NP_001143640.1 uncharacterized protein LOC100276362 [Zea mays]
Zm00001eb305790	4.59	4.15	24.39	18.41	4.37	21.4	2.29191	6.32851e-19	3.4457	4.08784	3.76201	26.4793	27.0197	38.8794	2.74913	4.74054e-20	2.4862	2.59969	2.50853	9.66699	9.77048	11.0756	1.97771	5.39966e-50	NP_001349156.1 uncharacterized protein LOC100383907 [Zea mays]
Zm00001eb311650	15.78	17.34	37.85	35.53	16.56	36.69	1.14768	2.0956e-06	9.95955	10.2785	13.6222	34.6101	33.3442	27.7399	1.22871	5.24428e-06	16.019	16.2908	15.5294	35.4434	32.7983	35.371	1.08777	2.83811e-39	PWZ15172.1 putative acyl-activating enzyme 17, peroxisomal [Zea mays]
Zm00001eb317490	6.12	8.93	29.64	34	7.525	31.82	2.08017	2.92009e-14	5.62427	5.92612	10.5831	31.3653	31.6323	24.8036	1.71931	3.77976e-10	8.38776	10.9467	11.4079	39.6853	38.746	38.4454	1.90012	1.11575e-61	XP_008652910.1 uncharacterized protein LOC103632986 [Zea mays]
Zm00001eb318770	51.27	56.58	107.55	114.54	53.925	111.045	1.04212	5.02631e-06	60.6065	72.6043	81.0556	192.492	159.021	173.595	1.01976	3.77108e-05	65.6901	70.5305	66.9824	175.397	191.129	166.513	1.36581	6.89589e-62	XP_008652953.1 DEAD-box ATP-dependent RNA helicase 7 isoform X1 [Zea mays]
Zm00001eb321790	111.04	110.38	340.81	276.88	110.71	308.845	1.4801	9.20943e-19	430.974	499.182	389.365	1329.62	1026.19	1106.7	1.11847	4.32538e-06	266.304	262.213	257.278	568.449	655.724	636.823	1.21577	2.0475e-57	NP_001167891.1 nucleotide diphosphate kinase 1 [Zea mays]
Zm00001eb324500	5.76	7.53	24.6	28.94	6.645	26.77	2.01028	1.62908e-09	30.238	20.5467	20.1448	73.0867	55.6606	78.4421	1.26927	2.87391e-06	35.8767	37.029	29.1572	104.408	76.2197	54.9457	1.18838	4.51357e-05	NP_001130609.1 uncharacterized protein LOC100191708 precursor [Zea mays]
Zm00001eb329550	23.17	19.43	96.71	97.58	21.3	97.145	2.18929	1.77392e-32	38.4559	30.5007	29.5599	76.7499	98.0604	88.8412	1.14392	1.55781e-05	10.7863	8.91267	8.9174	37.4179	51.6	45.2502	2.20073	7.5634e-54	NP_001131494.1 uncharacterized protein 114 precursor [Zea mays]
Zm00001eb330600	8.79	8.38	65.41	51.72	8.585	58.565	2.77015	6.07465e-48	7.18717	6.12142	6.29769	25.8544	28.2697	31.1027	1.84226	9.55605e-12	9.57178	9.45427	8.1172	40.1205	41.1689	38.7433	2.11954	2.37886e-121	XP_008653467.1 CBL-interacting protein kinase 2 [Zea mays]
Zm00001eb331310	5.63	6.19	15.95	12.02	5.91	13.985	1.24265	0.0045744	0.0284595	0	0.0536972	0.779844	0.334124	1.00508	4.41214	0.0123567	0.308019	0.299983	0.151147	1.57172	1.88532	1.76006	2.76105	1.20188e-08	ONM61001.1 SH3 domain-containing protein 3 [Zea mays]
Zm00001eb342370	5.25	3.75	29.89	25.51	4.5	27.7	2.62189	3.9236e-14	41.1295	49.8257	37.0743	70.7442	197.699	212.477	1.62044	0.00987273	1.84326	2.99195	2.03512	5.38683	7.25285	5.58968	1.38949	1.14113e-06	-
Zm00001eb344890	5.96	4.13	12.95	9.92	5.045	11.435	1.18053	0.00789792	7.0087	5.46103	3.26457	11.4499	15.7076	13.3893	1.08842	0.000598283	4.1635	4.71115	4.06746	14.2163	16.1249	15.0562	1.78544	2.85188e-43	XP_008656080.1 probable protein ABIL4 [Zea mays]
Zm00001eb346150	8.93	5.44	26.55	20.73	7.185	23.64	1.71817	1.1538e-07	18.4594	15.115	17.7664	63.5439	26.1323	50.028	1.17176	0.0170013	14.2777	15.6686	11.9163	28.3181	28.8379	29.132	1.01946	3.92296e-22	NP_001140726.1 putative cytochrome P450 superfamily protein [Zea mays]
Zm00001eb348280	4.83	4.95	20.06	18.28	4.89	19.17	1.97094	1.11552e-14	5.73954	7.3378	6.73994	22.3297	19.5163	25.5671	1.48773	1.93958e-07	9.32515	9.5112	10.0897	23.9932	26.209	25.7948	1.36477	2.97605e-44	XP_008656239.1 cell division protein FtsZ homolog 2-2, chloroplastic isoform X1 [Zea mays]
Zm00001eb350330	1.74	1.85	12.96	11.34	1.795	12.15	2.7589	9.61021e-17	0.849401	1.66083	1.00558	2.26805	6.51782	5.63683	1.75024	0.00688243	2.83004	2.59431	3.27277	8.42868	9.36944	8.74607	1.57849	7.19071e-23	XP_008656316.2 cyclin-A1-4 isoform X2 [Zea mays]
Zm00001eb350970	11.91	11.22	34.47	28.22	11.565	31.345	1.43847	1.19845e-10	12.0113	15.1213	13.3044	30.4596	38.4928	31.0268	1.03128	0.000106937	12.5399	14.2377	14.7895	30.9829	30.8813	29.0006	1.10171	1.07221e-28	AQK94145.1 Golgin subfamily A member 4 [Zea mays]
Zm00001eb357000	3.36	3.62	22.04	19.83	3.49	20.935	2.58462	5.45816e-28	2.20964	3.69242	4.21506	19.6008	8.6759	14.3239	1.80289	0.00114258	2.49686	2.89572	2.48147	8.7968	9.30416	7.38242	1.67212	5.97953e-31	NP_001354280.1 uncharacterized protein LOC100281394 [Zea mays]
Zm00001eb358930	8.29	7.16	21.83	22.13	7.725	21.98	1.50858	6.13416e-09	3.95166	4.08597	4.2082	12.0018	14.9404	20.6578	1.67454	1.63188e-07	5.50923	5.33412	5.33569	14.2712	14.5927	12.9206	1.34245	4.06734e-29	NP_001346490.1 urophorphyrin methylase 1 [Zea mays]
Zm00001eb360970	4.07	3.41	27.45	23.73	3.74	25.59	2.77447	4.0222e-24	4.31846	4.05955	4.7008	9.13326	13.5237	13.2163	1.1766	0.000467025	4.45418	4.47414	5.25351	11.0074	15.8739	12.6348	1.44871	8.38961e-18	AQK97690.1 hypothetical protein ZEAMMB73_Zm00001d011658 [Zea mays]
Zm00001eb377000	5.52	4.72	12.04	14.14	5.12	13.09	1.35425	3.17481e-05	4.85887	5.72222	8.07127	16.1617	24.2071	21.0032	1.44182	1.00887e-06	2.71274	2.73873	2.78131	7.40973	8.18648	9.29784	1.56588	2.55556e-26	XP_008659297.1 CDT1-like protein a, chloroplastic [Zea mays]
Zm00001eb386720	7.8	8.91	48.61	43.49	8.355	46.05	2.46249	1.00777e-31	14.0903	17.2015	11.7931	40.4851	71.3837	43.1339	1.57256	0.000486863	13.6077	16.9255	17.4226	40.087	39.4719	44.2954	1.34057	7.77532e-34	XP_008659772.1 homogentisate geranylgeranyltransferase, chloroplastic [Zea mays]
Zm00001eb392710	1.29	0.9	11.01	9.1	1.095	10.055	3.19891	3.16754e-25	0.803654	0.552894	0.804965	2.23265	2.35879	5.13915	1.88039	0.00414529	2.08322	2.23106	2.88759	7.44202	5.279	5.89915	1.34155	3.60946e-13	XP_008660025.1 protein WEAK CHLOROPLAST MOVEMENT UNDER BLUE LIGHT 1 [Zea mays]
Zm00001eb399990	8.18	6.89	15.91	18.07	7.535	16.99	1.17301	0.000610372	62.5267	25.3713	20.4107	63.0235	151.689	143.034	1.43998	0.0139077	41.5221	34.5631	64.0642	116.809	112.412	118.851	1.27687	1.53546e-05	XP_020399981.1 tubulin alpha-2 chain [Zea mays]
Zm00001eb417950	4.47	3.68	13.61	11.31	4.075	12.46	1.61243	7.72241e-08	2.29452	1.92994	2.43069	5.24751	5.25477	6.01091	1.03446	0.00468518	3.30192	3.93339	3.1997	10.6189	8.03346	8.88721	1.37751	3.02187e-19	XP_020401299.1 CRM-domain containing factor CFM3, chloroplastic/mitochondrial [Zea mays]
Zm00001eb421930	3.94	2.47	11.11	12.68	3.205	11.895	1.89196	0.00125207	12.8585	15.7138	7.30085	19.0805	38.6143	55.8882	1.3697	0.0223189	6.3141	6.62347	6.38643	27.0782	35.4924	28.4193	2.20898	2.00273e-34	NP_001150016.1 ferredoxin-3 [Zea mays]
2) 113 down-regulated genes
Gene ID	Set-1 (2022, KN5585)								Set-2 (2022, KN558 × B73)								Set-3 (2023, KN558 × B73)
	WT-1_fpkm	WT-2_fpkm	D-1_fpkm	D-2_fpkm	WT_mean	D_mean	log2(FC)	P value	WT-1_fpkm	WT-2_fpkm	WT-3_fpkm	D-1_fpkm	D-2_fpkm	D-3_fpkm	log2(FC)	P value	WT-1_fpkm	WT-2_fpkm	WT-3_fpkm	D-1_fpkm	D-2_fpkm	D-3_fpkm	log2(FC)	P value	Description
Zm00001eb166950	30528.2	31596.6	5961.89	9312.23	31062.4	7637.06	-2.02408	2.63098e-12	4285.85	4509.43	2753.26	1123.67	1715.04	479.469	-2.06245	4.10675e-07	8496.14	8157.01	8635.93	2055.28	1956.39	1377.3	-2.25413	1.01692e-64	ANH22228.1 putative storage protein [Eragrostis tef]
Zm00001eb170070	24820.3	22324.1	3978.97	6467.87	23572.2	5223.42	-2.17402	3.4026e-12	12591.8	9794.85	17716.3	2475.25	3011.48	2387.64	-2.6198	6.57535e-09	21765.2	20778.9	21956.2	5384.78	4002.78	3151.81	-2.38585	2.13107e-22	NP_001105057.1 prolamin 22 kDa alpha zein z1C2 precursor [Zea mays]
Zm00001eb171940	13950.5	15493.8	2662.26	4542.78	14722.2	3602.52	-2.03091	4.7793e-09	10082.3	9726.47	12248.8	2553.67	2765.47	2216.11	-2.36017	1.29089e-20	17103.1	17312.9	18983.3	9515.03	6949.44	6187.6	-1.26162	4.31539e-20	CAA42105.1 zein protein, partial [Acetabularia acetabulum]
Zm00001eb166610	5850.95	5641.68	801.74	1610.74	5746.31	1206.24	-2.25212	1.52795e-07	3589.97	2847.88	2956.72	818.082	959.756	611.989	-2.24394	8.41468e-19	6224.96	6761.56	6985.67	3122.05	2855.01	2117.89	-1.32611	8.89315e-25
Zm00001eb166940	4966.68	5080.68	311.39	605.55	5023.68	458.47	-3.45385	3.39186e-15	997.328	1167.26	2410.77	265.035	250.982	264.569	-2.82382	0.000378704	2887.61	3078.48	3628.13	1462.46	1223.6	1008.45	-1.40211	1.90545e-25	P04704.1 RecName: Full=Zein-alpha ZG99; AltName: Full=19 kDa zein ZG99; Flags: Precursor [Zea mays]
Zm00001eb030130	3910.31	5006.46	223.96	562.12	4458.39	393.04	-3.50377	7.64036e-09	3019.2	2045.64	3289.06	490.025	236.284	222.722	-3.39909	1.08576e-17	3879.87	3548.49	3816.37	2186.71	1390.96	1483.78	-1.17718	5.65529e-07	NP_001105056.1 prolamin 19 kDa alpha zein z1D_2 precursor [Zea mays]
Zm00001eb030160	2232.84	2833.76	39.14	168.08	2533.3	103.61	-4.61178	8.32117e-08	1099.14	878.286	2121.21	213.312	60.9035	105.31	-3.69432	1.43415e-05	1233.89	1148.94	1106.34	582.857	325.307	340.133	-1.50577	9.34187e-07	NP_001105646.1 prolamin 19 kDa alpha zein z1D_4 precursor [Zea mays]
Zm00001eb166620	1199.84	1173.35	461.86	695.8	1186.6	578.83	-1.03562	4.83074e-06	4116.12	2506.95	1362.73	882.708	832.152	677.882	-2.01013	0.00703648	4544.79	4550.3	4829.87	630.734	631.918	583.366	-2.94231	8.60394e-298	NP_001106000.2 prolamin 22 kDa alpha zein z1C1_8 precursor [Zea mays]
Zm00001eb313790	9102.02	7604.05	278.24	567.92	8353.03	423.08	-4.3033	3.49692e-19	7193.63	5431.78	6150.76	237.329	157.675	147.279	-5.38077	5.75043e-76	6149.66	6210.56	6882.04	816.315	649.045	506.196	-3.31063	8.01694e-119	ANA76493.1 50kD gamma zein [Zea mays subsp. mays] [Zea mays]
Zm00001eb099950	20801.3	16920.3	336.34	353.99	18860.8	345.165	-5.77196	0	33544.9	34401.9	36432.5	452.961	732.413	529.761	-6.20238	3.62902e-94	20182.9	18915.4	21971.1	661.504	606.02	537.632	-5.10744	0	-
Zm00001eb152400	17.1	13.91	2.47	3.61	15.505	3.04	-2.35059	1.65313e-30	2.36995	1.47807	2.56989	0.373225	0.719587	0.53447	-2.2553	2.10322e-05	4.74674	5.26418	5.83038	1.79163	1.34628	2.30536	-1.57411	1.1984e-14	XP_023157807.1 protein NRT1/ PTR FAMILY 1.1 [Zea mays]
Zm00001eb191650	14.43	10.86	5.31	5.74	12.645	5.525	-1.19452	1.36827e-16	9.86803	9.07238	6.13296	3.59594	2.97672	3.62153	-1.57527	5.80533e-07	16.1356	20.2283	14.9846	7.3526	4.06312	6.81135	-1.51831	2.36934e-17	XP_008679181.1 phosphate transporter PHO1-2 [Zea mays]
Zm00001eb068600	22.94	21.81	5.26	5.06	22.375	5.16	-2.11644	1.28453e-50	12.8418	15.456	16.6094	3.61337	3.984	5	-2.11431	3.49567e-12	17.2546	16.474	15.4638	5.85273	9.47335	7.53691	-1.13341	1.82537e-13	NP_001141841.1 uncharacterized protein LOC100273983 [Zea mays]
Zm00001eb221090	151.87	38.97	18.18	15.9	95.42	17.04	-2.48537	0.000779722	95.9914	66.4101	99.3586	16.3481	18.8837	50.0293	-1.91351	8.13024e-08	43.2024	65.7341	75.9027	13.8176	16.0686	12.9173	-2.13673	1.22765e-34	NP_001105032.1 aquaporin TIP3-1 [Zea mays]
Zm00001eb096680	42.39	26.49	0.56	2.86	34.44	1.71	-4.33202	9.73414e-06	136.973	86.4497	87.0099	4.32548	10.9331	22.5614	-3.33633	3.90664e-12	74.252	82.9319	99.7338	32.2519	28.8423	35.3653	-1.44429	2.48317e-32	NP_001105638.1 aquaporin PIP2-2 [Zea mays]
Zm00001eb101160	15.03	9.04	0.4	0.32	12.035	0.36	-5.0631	3.67249e-36	22.4753	2.48154	12.4519	0.172447	0.11288	0.679111	-5.57927	0.000878438	9.44035	10.5399	8.72565	1.62192	0.946298	1.12664	-2.97718	2.60709e-42	XP_008667894.1 PUP1 isoform X1 [Zea mays]
Zm00001eb323920	15.18	8.39	0.31	0.15	11.785	0.23	-5.67917	1.33172e-37	10.8558	8.19715	12.5227	0.175887	0.276316	0.103899	-6.09113	9.13329e-41	17.4424	18.2547	14.812	0.691253	0.761004	0.804378	-4.51142	1.10385e-133	ACF87510.1 unknown [Zea mays]
Zm00001eb151980	38.33	17.89	12.19	13.16	28.11	12.675	-1.1491	1.54524e-06	37.4058	21.975	5.44132	4.89499	5.06209	7.28084	-2.19532	0.0478653	22.7209	23.3451	30.0017	4.55659	3.70139	2.48479	-2.84669	2.18502e-38	NP_001152680.2 copper transporter 1 [Zea mays]
Zm00001eb236810	150.33	101.37	9.46	19.56	125.85	14.51	-3.11659	8.76077e-10	201.785	242.007	66.4938	26.8697	27.0414	52.0388	-2.55946	0.00267935	153.854	180.225	155.407	77.6412	61.0984	69.9117	-1.2548	1.43066e-34	-
Zm00001eb052850	26.84	18.29	6.45	6.57	22.565	6.51	-1.79336	1.54547e-25	12.2424	11.8673	12.7799	5.0951	5.23471	5.42335	-1.50323	1.22071e-06	78.3451	101.53	28.7152	6.62265	9.08597	7.10777	-3.20613	3.3918e-10	NP_001360925.1 uncharacterized protein LOC100277402 [Zea mays]
Zm00001eb140620	34.89	29.44	7.4	6.91	32.165	7.155	-2.16847	2.67113e-56	32.981	25.2094	22.7751	3.1225	6.13176	6.03656	-2.68761	1.47858e-17	22.411	24.5756	22.7898	3.22015	2.84151	2.57871	-3.03661	1.16562e-125	NP_001146430.1 uncharacterized protein LOC100280012 precursor [Zea mays]
Zm00001eb392940	37.09	7.79	0.75	0.8	22.44	0.775	-4.85573	1.34487e-07	10.9464	7.81983	9.86898	1.80595	0.492394	0.246863	-3.73894	2.02487e-20	74.761	76.7955	60.6178	20.7197	13.287	7.23525	-2.37782	3.39275e-08	NP_001353743.1 3beta-hydroxysteroid-dehydrogenase/decarboxylase isoform 2 [Zea mays]
Zm00001eb253760	34.4	22.56	14.37	12.77	28.48	13.57	-1.06953	5.58595e-11	61.6583	40.3759	32.5828	20.3412	16.6607	22.2992	-1.46051	0.000735051	56.1116	64.4722	55.3366	16.9727	15.5721	17.7101	-1.83344	1.50072e-79	NP_001148700.2 caleosin related protein [Zea mays]
Zm00001eb273940	342.08	366.49	39.8	64.05	354.285	51.925	-2.77041	1.52571e-17	292.361	250.944	425.546	32.3448	39.1593	26.7734	-3.57034	4.75436e-14	138.035	149.371	182.59	26.5204	20.0122	15.1786	-2.95299	1.23661e-25	XP_008648951.1 probable alpha-glucosidase Os06g0675700 isoform X1 [Zea mays]
Zm00001eb384280	41.36	17.28	8.24	4.56	29.32	6.4	-2.19574	9.03749e-05	51.3049	48.5122	52.2859	3.36278	1.84752	4.73174	-4.2197	2.89341e-41	41.6395	41.7283	43.0164	9.84636	10.048	5.80103	-2.31963	4.72965e-41	NP_001141330.1 uncharacterized protein LOC100273421 [Zea mays]
Zm00001eb121400	118.11	75.75	28.53	37.83	96.93	33.18	-1.54663	2.57681e-21	77.758	76.7021	77.4823	42.1792	28.8407	41.7891	-1.3161	3.00589e-07	128.293	127.17	108.254	45.1756	52.5354	45.5425	-1.36939	6.92148e-47	XP_008672063.1 hexokinase1 isoform X1 [Zea mays]
Zm00001eb239300	206.97	184.15	88.2	86.29	195.56	87.245	-1.16447	8.89361e-51	163.911	152.244	186.579	85.6181	67.1505	82.4736	-1.37013	5.02806e-08	209.135	183.907	196.166	85.6842	83.0644	85.9201	-1.23904	3.18791e-51	NP_001340582.1 uncharacterized protein LOC100275174 [Zea mays]
Zm00001eb326960	242.51	255.83	82.39	92.63	249.17	87.51	-1.50961	8.88501e-51	194.726	212.682	146.657	100.748	87.0553	82.3693	-1.30912	2.29747e-07	378.494	354.707	334.792	117.282	107.307	112.77	-1.68954	2.80461e-102	NP_001151429.2 uncharacterized protein LOC100285062 [Zea mays]
Zm00001eb115450	31.31	24.13	2.8	4.03	27.72	3.415	-3.02097	8.90911e-35	9.40979	9.48363	7.43763	3.89168	4.26542	2.28104	-1.60146	0.000215152	0.943716	1.70203	1.81376	0.0729619	0.38203	0.118257	-2.98719	7.19369e-06	ONM27298.1 sugary-enhancer1 [Zea mays]
Zm00001eb176800	1121.61	1092.79	239.85	133.4	1107.2	186.625	-2.5687	2.84916e-15	1418.45	1230.38	769.844	191.064	101.467	189.182	-3.1055	2.69181e-10	695.593	517.887	631.979	105.745	82.911	102.811	-2.69404	5.17357e-105	XP_008677773.1 uncharacterized protein LOC541902 isoform X1 [Zea mays]
Zm00001eb408260	18.86	19.16	0.86	1	19.01	0.93	-4.35338	1.94209e-85	15.7191	17.3678	22.1241	0.921356	1.4022	1.23592	-4.23245	1.51107e-38	17.0129	18.0039	19.3239	2.98269	2.54011	2.64604	-2.76045	7.78323e-110	ACL53721.1 unknown [Zea mays]
Zm00001eb231700	102	101.25	18	21.34	101.625	19.67	-2.36919	5.54718e-82	78.1479	55.5575	77.682	6.99267	6.74802	5.31745	-3.74036	2.53296e-33	68.6468	57.7787	60.8791	11.832	14.0261	11.2507	-2.36301	1.4142e-90	NP_001132796.1 uncharacterized protein LOC100194285 [Zea mays]
Zm00001eb289050	21.82	19.51	3.5	3.84	20.665	3.67	-2.49334	2.0599e-38	55.2519	45.5845	57.1633	4.19534	6.12592	6.16019	-3.54015	1.01732e-33	41.0902	38.822	32.2189	10.5995	9.41111	11.7272	-1.84844	1.50447e-54	NP_001146081.1 uncharacterized protein LOC100279613 [Zea mays]
Zm00001eb296350	38.43	27.23	6.61	8.92	32.83	7.765	-2.07996	2.22812e-29	62.2402	46.1883	63.528	12.4963	12.1857	7.58216	-2.67944	7.76445e-22	62.1131	69.1285	58.1088	19.518	19.3183	20.6079	-1.69716	8.87713e-87	NP_001132905.1 uncharacterized protein LOC100194404 [Zea mays]
Zm00001eb327190	32.9	22.22	7.13	6.7	27.56	6.915	-1.99477	1.52944e-29	64.3659	54.3694	69.6004	2.50307	4.85863	5.9902	-4.10443	4.33933e-43	34.8632	29.6695	36.5755	4.71491	5.66894	3.1658	-2.92461	1.55536e-59	XP_008653334.1 pectinesterase QRT1 isoform X1 [Zea mays]
Zm00001eb231160	21.17	18.41	0.28	0.45	19.79	0.365	-5.76073	1.63469e-86	27.4654	18.4023	31.2539	0.685113	1.28609	1.07007	-4.94186	1.80111e-24	15.3927	13.7578	15.2403	0.365093	0.676423	0.531052	-4.85324	1.11805e-134	XP_008645203.1 probable polygalacturonase At1g80170 [Zea mays]
Zm00001eb010550	18.55	12.68	7.53	6.77	15.615	7.15	-1.12692	3.84045e-12	23.4072	20.0773	10.9103	2.35675	4.48439	10.2572	-1.97024	0.000400736	10.2041	11.94	12.0243	3.11198	3.17311	2.65469	-1.95894	1.66868e-38	ACF85320.1 unknown [Zea mays]
Zm00001eb033870	14.59	6.9	0.84	0.75	10.745	0.795	-3.75657	2.85789e-32	2.27413	3.50597	3.77804	0.326829	0.299509	0.398382	-3.50059	6.17457e-16	3.35386	3.68783	3.2517	0.432861	0.709503	0.5694	-2.61616	4.53947e-45	NP_001105775.2 alkaline alpha galactosidase 3 [Zea mays]
Zm00001eb001830	10.72	9.85	1.42	1.75	10.285	1.585	-2.69799	6.1119e-35	6.62377	5.77453	3.92709	0.957557	1.36213	2.24877	-2.12781	4.71397e-08	3.91172	3.32707	3.55519	1.51096	1.81889	1.92256	-1.07112	4.40485e-08	NP_001151102.1 glycoside hydrolase, family 28 precursor [Zea mays]
Zm00001eb076760	47.23	54.05	0.63	2.2	50.64	1.415	-5.1614	1.74884e-11	68.5858	85.3281	46.0221	1.22835	1.05258	2.0119	-5.8291	8.30842e-21	23.2517	18.5854	19.3555	8.13594	3.25244	5.98237	-1.84384	7.66498e-14	XP_008669134.1 alpha-amylase/subtilisin inhibitor [Zea mays]
Zm00001eb192910	106.15	65.36	37.79	41.08	85.755	39.435	-1.12074	1.54399e-16	16.4888	14.9273	18.2896	3.49575	4.22329	5.49166	-2.19357	5.12695e-15	79.0356	85.8211	80.8718	38.6274	28.8223	22.8882	-1.46489	1.07415e-22	NP_001104873.1 lysine-ketoglutarate reductase/saccharopine dehydrogenase 1 [Zea mays]
Zm00001eb240870	1278.53	1037.43	446.73	550.8	1157.98	498.765	-1.21518	3.67837e-29	665.534	931.006	639.925	543.18	327.328	454.65	-1.02983	0.000583927	1309.52	1253.08	1227.01	423.197	436.174	400.847	-1.61496	5.66259e-101	XP_020408647.1 uncharacterized protein LOC100193117 isoform X1 [Zea mays]
Zm00001eb030870	19.57	25.06	5.3	5.92	22.315	5.61	-1.99194	1.85142e-32	17.2401	14.253	16.0787	2.56526	2.5244	2.7696	-2.87354	1.50063e-20	19.6359	19.026	17.9558	6.79666	8.38281	7.69554	-1.33531	1.10739e-34	NP_001147879.1 uncharacterized protein LOC100281489 [Zea mays]
Zm00001eb044470	17.38	9.59	4.92	4.22	13.485	4.57	-1.56109	5.09652e-09	24.2186	29.5168	17.7363	10.0822	6.83375	10.0222	-1.68578	1.53687e-06	11.1984	15.1762	13.3131	5.63715	5.31978	4.60377	-1.37248	2.19718e-14	XP_008664795.1 uncharacterized protein LOC103643400 [Zea mays]
Zm00001eb223580	116.05	74.4	33.29	39.39	95.225	36.34	-1.38978	1.69199e-18	103.537	137.821	123.766	17.5586	15.9369	33.118	-2.74331	3.84967e-23	59.6429	50.0054	68.7796	17.3724	12.3056	10.5384	-2.17597	3.72481e-33	XP_008644871.1 protein TIFY 11c [Zea mays]
Zm00001eb108930	53.74	57.06	15.39	17.67	55.4	16.53	-1.7448	3.52992e-40	34.5616	40.547	25.7235	13.0304	10.6621	16.6496	-1.60376	2.41602e-07	45.4924	42.0801	40.2415	15.5947	16.8411	16.8825	-1.40195	8.23458e-54	NP_001132701.1 nuclear transcription factor Y subunit A-3 [Zea mays]
Zm00001eb282550	60.07	62.81	0	0	61.44	0.001	-15.9069	1.53544e-21	54.4435	78.0695	32.9576	1.14571	0	0.112797	-7.28327	7.51449e-15	33.4756	36.7634	19.8057	0.192425	0	0.0415843	-8.58859	1.10355e-15	NP_001152057.1 gibberellin 2-oxidase [Zea mays]
Zm00001eb338800	72.77	54.91	11.25	10.03	63.84	10.64	-2.58496	2.44288e-82	33.8534	38.8556	45.9489	6.51852	5.30338	9.8822	-2.73456	7.07328e-23	10.6421	11.9188	11.8807	3.39469	2.80779	2.57387	-1.99602	2.62873e-45	AQK91077.1 Indole-3-acetic acid-amido synthetase GH3.6 [Zea mays]
Zm00001eb176720	59.47	22.86	0.02	0.1	41.165	0.06	-9.42224	1.10273e-18	48.2691	29.977	55.3558	0.0709215	0.107437	0.299245	-8.42656	3.01362e-35	46.6031	43.7139	55.3794	0.526827	0.782637	0.807548	-6.14125	4.51634e-295	NP_001334144.1 abscisic acid 8'-hydroxylase 3-like [Zea mays]
Zm00001eb140210	1034.29	860.17	11.37	9.78	947.23	10.575	-6.48499	0	474.45	469.135	670.749	40.0057	15.5215	70.8532	-3.96505	5.93261e-26	322.68	307.1	361.075	13.257	13.6324	9.41671	-4.79548	3.15254e-279	XP_020405401.1 plasma membrane associated protein isoform X1 [Zea mays]
Zm00001eb158020	26.9	29.11	7.85	11.95	28.005	9.9	-1.50018	2.62932e-16	33.03	28.8399	54.7037	16.8389	8.86424	16.9007	-1.72747	0.000390151	16.7135	18.8663	16.0207	4.62908	7.88784	4.98743	-1.58325	1.40999e-19	XP_008675264.1 probable protein phosphatase 2C 8 [Zea mays]
Zm00001eb350070	1269.93	943.38	24.71	111.35	1106.65	68.03	-4.02389	3.0983e-06	644.392	287.052	404.599	199.527	27.0374	130.305	-2.17368	0.000851372	1062.93	1178.06	1090.71	266.588	278.802	174.921	-2.23057	2.5245e-54	P28522.1 RecName: Full=Ribosome-inactivating protein; AltName: Full=rRNA N-glycosidase; Contains: RecName: Full=Ribosome-inactivating protein alpha chain; Contains: RecName: Full=Ribosome-inactivating protein beta chain; Flags: Precursor [Zea mays]
Zm00001eb144590	12.56	11.25	2.39	3.07	11.905	2.73	-2.12459	8.52049e-23	78.1537	63.5	60.7812	9.90613	12.7908	8.10635	-2.98665	4.59577e-28	62.5112	66.4805	80.2775	17.9793	14.5454	17.8499	-2.08482	8.87513e-68	NP_001141843.1 uncharacterized protein LOC100273985 [Zea mays]
Zm00001eb154820	12.52	9.96	0.25	0.07	11.24	0.16	-6.13443	2.74191e-37	1.78905	2.48906	3.32689	0.771348	0.353435	1.31631	-1.92822	0.000295092	18.3763	24.9021	7.65607	2.36645	6.09589	2.70634	-2.2001	0.000395685	NP_001357669.1 uncharacterized protein LOC100286064 [Zea mays]
Zm00001eb356920	18.65	21.54	8.5	9.46	20.095	8.98	-1.16205	6.12253e-08	142.955	154.298	90.9113	39.4479	39.2994	36.8007	-2.02338	8.40928e-08	293.558	256.655	253.845	83.4798	99.6551	90.4648	-1.58342	2.36616e-56	ACF80471.1 unknown [Zea mays]
Zm00001eb146070	42.3	28.45	11.01	12.2	35.375	11.605	-1.60798	2.47006e-21	66.5679	60.9557	96.1562	36.1872	18.4854	29.7409	-1.67776	2.36404e-06	18.0891	17.6695	18.8921	9.87197	9.43574	8.41724	-1.00547	9.53561e-17	ONM35974.1 HSP40/DnaJ peptide-binding protein [Zea mays]
Zm00001eb080090	16.42	9.68	6.74	6.28	13.05	6.51	-1.00332	3.50593e-07	16.0254	17.5456	14.5004	10.8232	6.74994	9.74535	-1.09062	0.000516995	25.9457	28.6134	15.3059	4.88882	4.70634	4.52451	-2.32632	1.44427e-33	NP_001106078.1 ras-related protein Rab-2-A [Zea mays]
Zm00001eb355990	1698.59	1259.38	433.92	656.79	1478.98	545.355	-1.43934	3.7554e-07	2106.68	1745.71	1901.2	733.298	505.566	772.663	-1.79327	1.25809e-12	2163.03	2010.01	1975.92	1016.29	961.515	808.246	-1.16711	4.24201e-30	NP_001105449.1 subtilisin-chymotrypsin inhibitor homolog 1 [Zea mays]
Zm00001eb021050	114.69	69.25	11.77	11.23	91.97	11.5	-2.99953	2.92348e-47	186.54	167.401	188.753	8.33956	15.5097	18.4011	-3.96857	1.06822e-41	152.925	122.585	135.022	7.26691	7.19578	4.59377	-4.45248	3.30091e-169	-
Zm00001eb265850	586.03	500.96	133.23	233.78	543.495	183.505	-1.56645	3.29378e-06	1248.21	579.448	1012.63	821.308	213.012	450.209	-1.20058	0.0320478	725.455	941.47	915.846	315.155	272.964	241.49	-1.66179	2.01704e-43	NP_001159346.1 uncharacterized protein LOC100304441 [Zea mays]
Zm00001eb113830	486.62	404.05	95.38	170.9	445.335	133.14	-1.74195	9.56133e-07	780.178	653.237	69.9648	69.7163	80.1016	181.794	-2.47754	0.037478	271.52	327.933	284.475	125.672	94.3947	164.487	-1.23078	2.01192e-17	NP_001355147.1 uncharacterized protein LOC100384283 precursor [Zea mays]
Zm00001eb041390	181.31	155.27	1	2.16	168.29	1.58	-6.73488	3.48858e-42	355.89	260.742	154.073	0.80086	0.786337	0.36795	-8.88651	3.82999e-21	143.124	126.136	111.182	1.29126	1.38039	1.54059	-6.52636	0	NP_001131005.1 uncharacterized protein LOC100192110 precursor [Zea mays]
Zm00001eb289460	133.48	137.43	59.89	63.85	135.455	61.87	-1.1305	3.2275e-30	220.254	182.621	174.343	92.8967	94.6097	103.886	-1.26306	8.14444e-07	221.204	215.171	158.864	72.2813	108.559	89.2546	-1.16498	5.90388e-16	NP_001142159.1 USP family protein [Zea mays]
Zm00001eb068910	120.85	126.52	31.81	46.98	123.685	39.395	-1.65059	3.13198e-27	83.8678	96.4383	76.7005	20.5974	18.796	18.7901	-2.41749	3.92884e-19	79.1842	72.0874	79.9251	32.7518	30.2616	27.3949	-1.38162	4.73778e-39	ONM13131.1 RNA-binding (RRM/RBD/RNP motifs) family protein [Zea mays]
Zm00001eb084480	131.49	84.79	7.36	10.51	108.14	8.935	-3.59729	3.69971e-25	203.907	180.115	174.5	8.03545	4.93761	9.52472	-4.91418	4.86601e-63	91.1753	70.6478	99.1128	6.59594	7.83387	6.01461	-3.70421	6.83638e-142	NP_001149373.1 desiccation-related protein PCC13-62 precursor [Zea mays]
Zm00001eb230820	117.7	93.19	60.91	38.82	105.445	49.865	-1.08039	9.04439e-15	116.011	95.3708	75.6893	41.6211	34.9082	59.8924	-1.35685	2.97646e-06	297.713	302.274	245.75	59.5783	88.5022	64.6366	-2.01545	1.20349e-51	NP_001140860.1 uncharacterized protein LOC100272936 [Zea mays]
Zm00001eb278070	103.48	82.98	42.28	34.71	93.23	38.495	-1.27612	6.90942e-28	360.802	299.082	239.008	39.0133	63.9988	74.3028	-2.62643	3.40477e-16	344.745	308.437	279.7	47.3828	69.4302	51.6749	-2.49519	2.46461e-79	NP_001131272.1 putative ubiquitin-conjugating enzyme family [Zea mays]
Zm00001eb345750	122.15	59.41	5.67	8.66	90.78	7.165	-3.66334	3.62103e-13	269.459	202.898	236.024	7.57112	22.5069	41.645	-3.60214	1.71381e-39	137.916	142.354	151.231	20.271	22.2931	23.1368	-2.74486	6.3784e-210	NP_001149571.1 lactoylglutathione lyase [Zea mays]
Zm00001eb374470	88.54	88.8	32.72	34.41	88.67	33.565	-1.40149	3.65068e-49	75.3315	69.4901	76.072	30.2343	27.1106	37.0758	-1.50519	6.14087e-09	108.091	110.984	109.961	53.7476	54.3885	53.2338	-1.05494	5.82356e-50	NP_001146398.1 Serine carboxypeptidase K10B2.2 precursor [Zea mays]
Zm00001eb389630	81.45	93.6	16.33	15.53	87.525	15.93	-2.45795	1.33194e-66	47.6044	68.7138	67.8512	38.7484	21.359	21.7737	-1.43588	3.63396e-06	47.4861	37.3231	42.2877	18.2982	21.1387	22.1405	-1.07736	3.2202e-17	NP_001130441.1 uncharacterized protein LOC100191538 isoform 1 [Zea mays]
Zm00001eb010140	85.74	69.81	27.65	27.9	77.775	27.775	-1.48552	8.98627e-43	151.454	133.753	100.219	39.4488	29.4031	48.8771	-1.9922	2.77452e-11	134.859	136.391	142.956	37.7102	36.6763	39.8337	-1.88733	1.35095e-136	NP_001140579.2 uncharacterized protein LOC100272649 precursor [Zea mays]
Zm00001eb091230	60.55	57.7	21.42	23.4	59.125	22.41	-1.39963	1.49394e-37	78.7348	113.474	77.8324	56.4926	31.3693	52.3122	-1.22305	0.000144354	76.9084	81.3702	88.1012	28.3116	31.8184	32.2441	-1.44472	2.00102e-53	NP_001292779.1 aspartic proteinase Asp1 precursor [Zea mays]
Zm00001eb303990	45.9	54.74	10.41	12.08	50.32	11.245	-2.16185	9.30359e-50	20.139	19.2761	24.4667	4.86082	6.19734	5.5427	-2.21943	4.25035e-14	32.356	26.6053	31.3679	7.01849	6.53825	6.96755	-2.16812	4.68394e-74	XP_008670913.1 protein RETICULATA-RELATED 1, chloroplastic [Zea mays]
Zm00001eb338220	53.86	46.18	17.04	19.51	50.02	18.275	-1.45263	5.36333e-32	234.768	220.453	152.998	17.7791	20.5682	45.8775	-3.1464	2.83247e-17	12.6924	10.1455	13.5415	3.69266	3.07209	2.5492	-1.99286	2.09694e-25	AQK90973.1 Peroxidase 68 [Zea mays]
Zm00001eb288390	58.75	38.3	20.31	19.06	48.525	19.685	-1.30163	8.60096e-20	55.9281	47.1265	47.0596	12.7878	9.83351	19.0613	-2.13266	1.74745e-15	79.2372	79.4372	81.8284	19.7151	22.3988	22.1878	-1.93195	1.84696e-122	ACG34056.1 F-box/LRR-repeat protein 2 [Zea mays]
Zm00001eb172690	52.04	31.1	10.27	8.69	41.57	9.48	-2.13258	4.77601e-18	117.458	102.356	102.783	24.0932	22.4864	30.8934	-2.33791	1.15674e-15	29.4106	30.0413	31.0895	4.90894	7.81113	7.37088	-2.20407	1.14821e-31	NP_001144883.1 uncharacterized protein LOC100277984 [Zea mays]
Zm00001eb413320	35.22	30.34	11.93	10.59	32.78	11.26	-1.54161	1.38138e-20	59.3275	50.5348	38.7636	14.434	11.8359	20.5591	-1.94976	2.28112e-10	70.2613	69.8773	63.666	31.1357	28.4294	27.0472	-1.25941	2.72764e-36	NP_001339113.1 uncharacterized protein LOC100240697 [Zea mays]
Zm00001eb201800	39.15	24.92	3.95	10.51	32.035	7.23	-2.14758	1.48169e-09	158.109	139.355	24.1452	10.0314	13.9518	24.3136	-3.02892	0.00750517	161.08	192.687	184.742	66.6557	48.5864	65.4025	-1.60296	5.21594e-38	XP_008679657.1 uncharacterized protein LOC103654599 [Zea mays]
Zm00001eb185980	29.87	33.52	13.86	12.77	31.695	13.315	-1.2512	2.85462e-19	62.2777	59.2706	53.9865	9.50358	10.6821	10.0063	-2.81504	1.13287e-22	81.2419	55.4403	61.6745	16.5652	24.7997	21.1726	-1.69668	8.66245e-26	ACR38418.1 unknown [Zea mays]
Zm00001eb013660	37.49	22.6	7.03	9.45	30.045	8.24	-1.86641	4.00297e-16	79.5651	75.797	29.1166	12.2672	22.5824	19.7778	-2.03812	0.00199685	100.73	134.801	115.821	30.2213	28.4252	32.4214	-1.97345	6.23688e-79	NP_001151695.2 uncharacterized protein LOC100284511 precursor [Zea mays]
Zm00001eb339940	33.5	25.7	13.75	13.06	29.6	13.405	-1.14283	5.5443e-15	68.958	63.1739	78.4103	39.5402	16.5151	35.0868	-1.4827	6.52231e-08	36.0535	31.1624	32.3632	9.04597	12.6516	10.0018	-1.68	6.79642e-31	-
Zm00001eb040950	29.54	28.05	1.18	0.72	28.795	0.95	-4.92175	3.2273e-75	17.5297	23.721	20.9474	0.785559	3.15785	6.33278	-2.90028	2.50925e-17	19.5446	20.5305	17.7627	5.69967	11.0889	6.67191	-1.3263	1.57604e-10	-
Zm00001eb343820	30.12	25.83	9.13	9.36	27.975	9.245	-1.59739	3.18233e-20	119.381	92.6154	98.4196	10.3445	12.7491	15.6327	-3.28414	1.63673e-29	71.3449	63.3297	62.266	15.7707	16.9974	15.2994	-2.06181	9.92059e-74	NP_001148379.1 uncharacterized protein LOC100281992 [Zea mays]
Zm00001eb325910	27.8	27.72	4.92	4.98	27.76	4.95	-2.48751	2.04093e-56	52.2295	49.5006	53.7184	12.7986	13.8492	20.8985	-1.99283	3.30299e-13	30.7924	38.1147	38.724	8.17946	8.33462	8.16666	-2.15128	5.58244e-72	NP_001105800.2 uncharacterized protein ache precursor [Zea mays]
Zm00001eb330460	38.59	16.44	0	0.14	27.515	0.07	-8.61865	2.79916e-17	37.1637	24.7298	19.2809	2.62551	1.16566	2.42753	-3.98291	1.13053e-10	8.58014	12.5586	9.63752	0.920268	0.867337	0.994382	-3.49096	4.26379e-32	NP_001148321.2 ultraviolet-B-repressible protein [Zea mays]
Zm00001eb389210	25.9	24.6	7.8	7.35	25.25	7.575	-1.73697	3.38765e-53	12.0025	13.5831	24.4034	4.53736	4.24898	5.21138	-2.11226	0.000204722	23.8311	24.1632	22.9642	7.41439	7.00492	6.14525	-1.81132	1.7155e-67	XP_008658773.1 putative STRUBBELIG family receptor protein kinase isoform X1 [Zea mays]
Zm00001eb084520	24.67	23.34	9.01	9.09	24.005	9.05	-1.40735	1.52091e-23	48.8687	44.1591	43.5485	12.7019	15.01	14.2981	-1.97712	1.76673e-12	35.2606	35.9896	36.9058	16.0849	16.6543	17.7964	-1.12671	4.02461e-32	NP_001142209.1 3-beta hydroxysteroid dehydrogenase/isomerase family protein [Zea mays]
Zm00001eb056440	24.17	22.03	5.81	4.06	23.1	4.935	-2.22677	3.81965e-29	75.0549	55.3165	72.8929	58.4485	15.8313	9.65677	-1.52447	0.00200563	3.82373	5.02215	4.09641	0.974888	0.879113	1.40453	-2.01919	5.49851e-13	NP_001130861.1 uncharacterized protein LOC100191965 [Zea mays]
Zm00001eb354610	24.85	19.03	3.35	4.29	21.94	3.82	-2.52192	4.6368e-40	29.7284	28.2896	31.1544	2.36048	2.96109	3.20497	-3.66568	2.63753e-33	18.8888	17.6075	18.2673	3.28047	3.36096	3.32984	-2.48573	3.82515e-98	NP_001149106.1 plant IF-like protein [Zea mays]
Zm00001eb042770	21.59	20.87	7.8	10.51	21.23	9.155	-1.21347	1.25603e-12	20.5469	24.7543	20.7326	10.3414	9.743	8.60464	-1.47517	1.39454e-06	32.0983	28.8318	25.9169	12.2622	17.4271	12.5399	-1.06583	2.09374e-12	NP_001141713.1 uncharacterized protein LOC100273842 [Zea mays]
Zm00001eb351980	18.33	20.75	6.95	6.24	19.54	6.595	-1.56699	1.17643e-26	17.4139	12.0013	14.3887	4.88142	9.37332	6.26094	-1.36926	3.43719e-06	8.26969	8.46322	9.37426	3.03323	3.58125	3.95229	-1.33673	4.50696e-19	AQK94451.1 Putative DUF827 domain containing family protein [Zea mays]
Zm00001eb325340	31.81	6.3	3.58	5.03	19.055	4.305	-2.14608	0.0134325	4.19929	6.43933	2.52348	1.05085	0.253259	1.77761	-2.38928	0.0010029	4.98073	6.56877	6.90451	4.44764	1.96586	1.31068	-1.27095	0.000364019	NP_001105356.1 zeamatin precursor [Zea mays]
Zm00001eb116230	24.06	13.19	0.38	0.94	18.625	0.66	-4.81863	2.83774e-13	100.421	88.8122	102.087	0.879675	0.604606	1.08257	-7.10667	8.3021e-94	21.4268	24.2462	28.7413	14.4272	8.95816	9.38697	-1.20815	5.18402e-11	NP_001140805.2 uncharacterized protein LOC100272880 precursor [Zea mays]
Zm00001eb315770	23.55	12.93	4.32	4.74	18.24	4.53	-2.00952	1.34285e-16	47.1541	36.7036	36.8438	6.21982	5.56254	4.93572	-3.1229	7.14248e-25	27.2025	26.609	32.0649	12.2562	12.0518	12.8761	-1.23813	1.46129e-24	NP_001148794.2 uncharacterized protein LOC100282411 precursor [Zea mays]
Zm00001eb013910	17.72	14.56	6.87	7.82	16.14	7.345	-1.13581	1.35855e-10	58.5942	53.3233	40.096	14.0069	21.8172	35.9999	-1.37297	1.07011e-05	155.541	159.934	139.067	37.2232	36.9557	41.6864	-1.99929	2.46571e-126	ONL97071.1 senescence associated gene 20 [Zea mays]
Zm00001eb129820	17.23	14.87	4.19	4.37	16.05	4.28	-1.90689	5.31993e-31	24.9839	20.4231	29.4273	3.14442	3.17084	4.46234	-3.07607	1.19226e-25	25.9694	29.0744	22.5153	10.2882	13.3448	13.4611	-1.09049	1.80757e-19	NP_001105967.2 putative protein kinase [Zea mays]
Zm00001eb368280	21.07	10.65	1.95	1.9	15.86	1.925	-3.04246	4.53e-29	26.649	24.6851	37.2417	8.50941	14.9486	7.65906	-1.7784	8.53772e-08	18.2518	23.774	17.6423	7.06136	7.40684	5.97353	-1.56577	1.67829e-31	NP_001145943.1 uncharacterized protein LOC100279467 [Zea mays]
Zm00001eb070780	17.81	13.69	5	6.43	15.75	5.715	-1.46253	1.86044e-08	189.082	180.674	111.998	87.3603	90.5305	100.139	-1.07164	0.000589052	482.17	513.153	191.643	30.3777	49.4178	37.0121	-3.36298	1.71973e-13	-
Zm00001eb032860	19.19	11.14	0.94	5.05	15.165	2.995	-2.34012	0.0139345	38.1643	28.8548	10.7152	4.06166	9.43602	14.9921	-1.74392	0.0217291	41.0961	44.2445	49.6374	6.4378	7.20663	6.62645	-2.76387	3.35993e-105	NP_001168608.1 cold shock protein-1 precursor [Zea mays]
Zm00001eb178220	18.73	10.93	2.33	3.31	14.83	2.82	-2.39475	6.3376e-12	21.8148	23.0591	6.20743	2.01735	3.51586	8.63965	-2.15252	0.0104716	29.2526	32.6034	26.7735	11.3335	9.52673	11.4774	-1.47972	7.59552e-24	NP_001288384.1 uncharacterized protein LOC103653387 [Zea mays]
Zm00001eb137490	17.04	12.29	1.06	3.16	14.665	2.11	-2.79706	4.25284e-09	231.885	200.031	21.5197	9.27864	11.988	20.412	-3.73604	0.0060104	135.035	161.919	138.501	44.4168	29.4963	41.8066	-1.93723	1.13334e-42	NP_001105121.2 basal endosperm transfer layer 3 precursor [Zea mays]
Zm00001eb234200	12.91	13.24	2.67	1.39	13.075	2.03	-2.68726	1.07657e-23	5.53748	3.43641	7.46105	0.312718	0.668679	0.506287	-3.74198	4.0775e-09	6.80845	5.50527	6.19298	0.980406	0.95335	1.1199	-2.6313	1.07375e-42	AQK69087.1 Phytosulfokine receptor [Zea mays]
Zm00001eb405340	19.04	6.89	6.47	4.06	12.965	5.265	-1.30012	0.0188834	14.1802	9.12985	18.0914	8.52696	8.22623	6.62583	-1.09269	0.00405149	18.6293	19.1099	11.7129	4.89614	4.83737	6.76729	-1.61025	2.43521e-18	XP_008661660.1 uncharacterized protein LOC100274498 isoform X1 [Zea mays]
Zm00001eb148220	13.6	12.12	2.84	2.26	12.86	2.55	-2.33432	6.13231e-26	12.8086	12.9352	13.9758	3.62317	5.09521	3.4175	-1.98263	9.39262e-10	42.9977	36.5348	38.984	6.73103	7.97379	8.7621	-2.36832	2.61405e-86	XP_021313660.1 probable protein S-acyltransferase 16 isoform X2 [Sorghum bicolor]
Zm00001eb043960	13.03	12.38	0.16	0.06	12.705	0.11	-6.85175	1.89878e-57	7.52153	10.0467	12.1366	0.117038	0.376088	0.842201	-4.77772	1.17788e-26	2.30211	2.40112	3.44342	0.141529	0.188631	0.027805	-4.52507	6.88986e-29	NP_001105872.2 uncharacterized protein LOC732784 precursor [Zea mays]
Zm00001eb394270	12.91	10.65	2.77	2.59	11.78	2.68	-2.13603	1.96895e-29	8.15149	7.71563	10.4132	0.942588	1.21636	1.72873	-3.04123	5.42976e-19	10.9871	11.5601	11.69	2.71389	2.19402	2.14655	-2.30342	4.03053e-64	XP_008658208.1 uncharacterized protein LOC100217304 isoform X1 [Zea mays]
Zm00001eb055910	12.06	11.23	5.11	4.99	11.645	5.05	-1.20536	4.65708e-12	10.2795	11.454	9.37883	5.65928	4.17438	6.58932	-1.20171	0.000127853	24.9944	22.0005	23.5127	7.33842	7.6404	7.48635	-1.67904	8.67599e-55	NP_001350181.1 uncharacterized protein LOC100502271 [Zea mays]
Zm00001eb179280	15.96	7.25	3.17	2.59	11.605	2.88	-2.01061	7.24534e-10	11.3128	8.13739	10.6449	1.53317	1.83512	2.09884	-2.73958	7.66503e-11	13.2273	15.3776	12.7012	2.70743	4.65348	3.75224	-1.92098	1.35833e-22	NP_001143978.1 uncharacterized protein LOC100275140 [Zea mays]
Zm00001eb255370	15.78	7.43	1.9	1.98	11.605	1.94	-2.58062	2.27503e-17	8.9679	9.54639	16.9556	3.41559	2.22972	4.81686	-2.04333	0.000139295	11.4707	11.9136	10.8442	4.52104	8.02712	4.60369	-1.0208	5.22907e-07	NP_001351395.1 uncharacterized protein LOC100279918 [Zea mays]
Zm00001eb421200	15.27	7.66	1.31	3.2	11.465	2.255	-2.34604	4.48437e-07	25.4415	27.7253	28.7908	1.50205	3.19702	8.47211	-2.94032	2.98489e-14	4.67346	4.78389	6.63197	1.582	0.920376	1.1396	-2.17049	9.32884e-09	NP_001147392.2 LGC1 precursor [Zea mays]
Zm00001eb199720	13.06	9.27	0.93	1.68	11.165	1.305	-3.09686	2.36604e-19	9.55107	9.25006	10.7281	1.98271	1.43086	4.27492	-2.23342	5.12382e-08	18.187	16.3597	19.339	2.63737	2.8874	2.55832	-2.76624	5.14257e-58	ACR37604.1 unknown [Zea mays]
Zm00001eb109440	12.95	9.11	5.57	4.9	11.03	5.235	-1.07517	3.18583e-08	13.7843	12.0374	10.2521	9.40556	3.59972	8.46933	-1.02475	0.000899592	16.782	18.037	16.4002	6.55772	7.69631	7.02882	-1.29337	3.22131e-33	PWZ39680.1 hypothetical protein Zm00014a_035564 [Zea mays]
Zm00001eb197960	13.53	8.46	3.75	3.98	10.995	3.865	-1.50831	7.42681e-12	11.6879	11.0815	11.2543	3.5488	5.25394	8.91393	-1.23188	0.000119016	13.3739	13.4276	11.724	3.60106	2.83317	3.6693	-1.95764	2.02061e-39	XP_020408379.1 leucine-rich repeat extensin-like protein 2 [Zea mays]
