# Supplementary material for: Central Roles of ZmNAC128 and ZmNAC130 in Nutrient Uptake and Storage during Maize Grain Filling
Source: Genes (Basel). 2024 May 23;15(6):663. doi: 10.3390/genes15060663 (PMC11203180; doi:10.3390/genes15060663)
Supplement: Supplementary file 1 [file genes-15-00663-s001.zip › Dataset S2.xlsx]

## Sheet: Figure1
Dataset S2. The raw data and detailed statistical analysis in this study.
Fig 1A Pearson Correlation Coefficient analysis with hierarchical clustering
	Set-2-WT-1	Set-2-WT-2	Set-2-WT-3	Set-2-nac-1	Set-2-nac-2	Set-2-nac-3	Set-1-WT-1	Set-1-WT-2	Set-1-nac-1	Set-1-nac-2	Set-3-WT-1	Set-3-WT-2	Set-3-WT-3	Set-3-nac-1	Set-3-nac-2	Set-3-nac-3
Set-2-WT-1	1	0.995002	0.970065	0.701405	0.736347	0.707157	0.555804	0.541176	0.424861	0.416495	0.858865	0.84185	0.844739	0.695975	0.709253	0.705097
Set-2-WT-2	0.995002	1	0.968492	0.716727	0.74842	0.719311	0.543589	0.530319	0.429315	0.416959	0.843559	0.823636	0.827309	0.687213	0.704107	0.702123
Set-2-WT-3	0.970065	0.968492	1	0.622731	0.666326	0.613381	0.600235	0.583428	0.445993	0.442124	0.898397	0.883779	0.886916	0.682214	0.684628	0.667663
Set-2-nac-1	0.701405	0.716727	0.622731	1	0.976136	0.969964	0.310879	0.326736	0.450997	0.410072	0.472643	0.444457	0.436992	0.669479	0.725826	0.752294
Set-2-nac-2	0.736347	0.74842	0.666326	0.976136	1	0.974085	0.379733	0.399776	0.491615	0.456837	0.545748	0.514455	0.50672	0.75286	0.803508	0.828411
Set-2-nac-3	0.707157	0.719311	0.613381	0.969964	0.974085	1	0.311921	0.328824	0.442849	0.404887	0.493419	0.464311	0.454734	0.709346	0.771805	0.795929
Set-1-WT-1	0.555804	0.543589	0.600235	0.310879	0.379733	0.311921	1	0.989843	0.840363	0.89977	0.715662	0.720409	0.727384	0.690036	0.657494	0.614155
Set-1-WT-2	0.541176	0.530319	0.583428	0.326736	0.399776	0.328824	0.989843	1	0.809835	0.882552	0.71396	0.718159	0.726327	0.738402	0.700861	0.657988
Set-1-nac-1	0.424861	0.429315	0.445993	0.450997	0.491615	0.442849	0.840363	0.809835	1	0.98523	0.45778	0.450391	0.453999	0.594094	0.599993	0.589911
Set-1-nac-2	0.416495	0.416959	0.442124	0.410072	0.456837	0.404887	0.89977	0.882552	0.98523	1	0.494724	0.492607	0.498332	0.634759	0.625827	0.605743
Set-3-WT-1	0.858865	0.843559	0.898397	0.472643	0.545748	0.493419	0.715662	0.71396	0.45778	0.494724	1	0.996265	0.994718	0.778146	0.7452	0.708182
Set-3-WT-2	0.84185	0.823636	0.883779	0.444457	0.514455	0.464311	0.720409	0.718159	0.450391	0.492607	0.996265	1	0.998722	0.771737	0.735623	0.693515
Set-3-WT-3	0.844739	0.827309	0.886916	0.436992	0.50672	0.454734	0.727384	0.726327	0.453999	0.498332	0.994718	0.998722	1	0.771119	0.732932	0.691335
Set-3-nac-1	0.695975	0.687213	0.682214	0.669479	0.75286	0.709346	0.690036	0.738402	0.594094	0.634759	0.778146	0.771737	0.771119	1	0.98652	0.975521
Set-3-nac-2	0.709253	0.704107	0.684628	0.725826	0.803508	0.771805	0.657494	0.700861	0.599993	0.625827	0.7452	0.735623	0.732932	0.98652	1	0.993406
Set-3-nac-3	0.705097	0.702123	0.667663	0.752294	0.828411	0.795929	0.614155	0.657988	0.589911	0.605743	0.708182	0.693515	0.691335	0.975521	0.993406	1
Fig 1D Gene Ontology (GO) term enrichment analysis
Class	GO_Name	GO_ID	GO_Level	P_value	EnrichmentScore	HitsGenesCountsInSelectedSet	HitsGenesCountsInBackground	AllGenesCountsInSelectedSet	AllGenesCountsInBackground	GenesOfSelectedSetInGOterm	corrected p-value(BH method)
Molecular function	nutrient reservoir activity	GO:0045735	2	7.01381e-11	19.9933	10	64	187	23928	Zm00001eb030160,Zm00001eb313790,Zm00001eb166610,Zm00001eb030130,Zm00001eb166620,Zm00001eb166950,Zm00001eb144590,Zm00001eb166940,Zm00001eb170070,Zm00001eb171940,	3.03698e-08
Biological process	carbohydrate metabolic process	GO:0005975	4	2.34789e-06	2.52898	30	1519	178	22793	Zm00001eb279480,Zm00001eb007180,Zm00001eb121400,Zm00001eb008360,Zm00001eb054980,Zm00001eb431850,Zm00001eb231160,Zm00001eb273940,Zm00001eb231700,Zm00001eb098650,Zm00001eb320800,Zm00001eb071650,Zm00001eb001830,Zm00001eb085150,Zm00001eb010550,Zm00001eb296350,Zm00001eb033870,Zm00001eb304130,Zm00001eb144240,Zm00001eb384280,Zm00001eb377870,Zm00001eb326960,Zm00001eb116230,Zm00001eb003730,Zm00001eb239300…	0.00270712
Fig 1E KEGG enrichment analysis
Term Name	MainClass	GeneHitsInSelectedSet	AllGenesInSelectedSet	GeneHitsInBackground	AllGenesInBackground	p-value	enrichFactor	GeneListInSelectedSets	corrected p-value(BH method)
B 09101 Carbohydrate metabolism	A09100 Metabolism	27	120	1394	16694	1.56e-06	2.69451	[Zm00001eb296350, Zm00001eb008360, Zm00001eb144240, Zm00001eb320800, Zm00001eb054980, Zm00001eb239300, Zm00001eb431850, Zm00001eb238670, Zm00001eb231160, Zm00001eb384280, Zm00001eb273940, Zm00001eb327190, Zm00001eb033870, Zm00001eb377870, Zm00001eb176800, Zm00001eb098650, Zm00001eb408260, Zm00001eb047980, Zm00001eb351810, Zm00001eb057810, Zm00001eb326960, Zm00001eb021270, Zm00001eb309660, Zm00001…	0.000197
00520 Amino sugar and nucleotide sugar metabolism	A09100 Metabolism	9	120	245	16694	6.93e-05	5.11041	[Zm00001eb431850, Zm00001eb047980, Zm00001eb320800, Zm00001eb057810, Zm00001eb054980, Zm00001eb176800, Zm00001eb304130, Zm00001eb007180, Zm00001eb121400]	0.0029095
00010 Glycolysis / Gluconeogenesis	A09100 Metabolism	7	120	219	16694	0.00103238	4.44665	[Zm00001eb296350, Zm00001eb144240, Zm00001eb351810, Zm00001eb377870, Zm00001eb054980, Zm00001eb408260, Zm00001eb121400]	0.0325201
00052 Galactose metabolism	A09100 Metabolism	5	120	112	16694	0.00128363	6.21057	[Zm00001eb033870, Zm00001eb320800, Zm00001eb054980, Zm00001eb273940, Zm00001eb121400]	0.0323474
00500 Starch and sucrose metabolism	A09100 Metabolism	8	120	294	16694	0.00128719	3.78549	[Zm00001eb320800, Zm00001eb054980, Zm00001eb176800, Zm00001eb021270, Zm00001eb098650, Zm00001eb304130, Zm00001eb273940, Zm00001eb121400]	0.0270311
02000 Transporters	A09180 Brite Hierarchies	15	120	996	16694	0.00516584	2.09513	[Zm00001eb221090, Zm00001eb006660, Zm00001eb405390, Zm00001eb152400, Zm00001eb003730, Zm00001eb096680, Zm00001eb048860, Zm00001eb151980, Zm00001eb042450, Zm00001eb323920, Zm00001eb304610, Zm00001eb072510, Zm00001eb068600, Zm00001eb086100, Zm00001eb349840]	0.081362
00564 Glycerophospholipid metabolism	A09100 Metabolism	5	120	196	16694	0.013635	3.54889	[Zm00001eb294690, Zm00001eb360800, Zm00001eb085150, Zm00001eb154820, Zm00001eb140620]	0.156183

## Sheet: Figure2
Figure2B. The relative expression level of two metabolism-related genes in the endosperm of zmnac128 zmnac130 and its corresponnding WT
	DAP		Repeat	Relative value	mean	SD	p-value (t-Test)	Symbol
HXK1	12	WT	1	4.3004	3.85929	0.440519	0.00371981	**
			2	3.8581
			3	3.41936
		zmnac128 zmnac130	1	0.943203	0.938222	0.0153459
			2	0.950459
			3	0.921005
	20	WT	1	2.1308	2.01839	0.097373	6.29904e-05	***
			2	1.96013
			3	1.96423
		zmnac128 zmnac130	1	0.314854	0.370519	0.0502149
			2	0.384293
			3	0.412409
SE1	12	WT	1	0.46208	0.49182	0.0672292	0.00423185	**
			2	0.56879
			3	0.44459
		zmnac128 zmnac130	1	0.1031	0.0969167	0.00970589
			2	0.10192
			3	0.08573
	20	WT	1	0.53505	0.57164	0.127224	0.00939693	**
			2	0.71315
			3	0.46672
		zmnac128 zmnac130	1	0.0417	0.04368	0.00185976
			2	0.04395
			3	0.04539
Figure 2C. DLR assay
Effector+Reporter	Repeat	LUC/REN	mean	SD	Symbol				ANOVA							Tukey's multiple comparisons test	Mean Diff.	95.00% CI of diff.	Significant?	Summary	Adjusted P-Value
Empty+ProSE1	1	0.002	0.0017	3.8e-07	c				Source of Variation	SS	DF	MS	F	P-value		Empty+ProSE1 vs. ZmNAC128+ProSE1	-0.0023	-0.003486 to -0.001114	Yes	**	0.0012	A-B
	2	0.0012							Between Groups	3.906e-05	3	1.302e-05	F (3, 8) = 63.26	P<0.0001		Empty+ProSE1 vs. ZmNAC130+ProSE1	-0.0039	-0.005086 to -0.002714	Yes	****	<0.0001	A-C
	3	0.0019							Within Groups	1.647e-06	8	2.058e-07				Empty+ProSE1 vs. ZmNAC128&ZmNAC130+ProSE1	-0.004733	-0.005920 to -0.003547	Yes	****	<0.0001	A-D
ZmNAC128+ProSE1	1	0.0038	0.004	1.4e-07	b				Total	4.071e-05	11					ZmNAC128+ProSE1 vs. ZmNAC130+ProSE1	-0.0016	-0.002786 to -0.0004137	Yes	*	0.0109	B-C
	2	0.0039														ZmNAC128+ProSE1 vs. ZmNAC128&ZmNAC130+ProSE1	-0.002433	-0.003620 to -0.001247	Yes	***	0.0008	B-D
	3	0.0043														ZmNAC130+ProSE1 vs. ZmNAC128&ZmNAC130+ProSE1	-0.0008333	-0.002020 to 0.0003529	No	ns	0.1897	C-D
ZmNAC130+ProSE1	1	0.0062	0.0056	1.04e-06	a
	2	0.0058
	3	0.0048
ZmNAC128&ZmNAC130+ProSE1	1	0.0066	0.00643333	8.66667e-08	a
	2	0.0065
	3	0.0062
Effector+Reporter	Repeat	LUC/REN	mean	SD	Symbol				ANOVA							Tukey's multiple comparisons test	Mean Diff.	95.00% CI of diff.	Significant?	Summary	Adjusted P-Value
Empty+ProHXK1	1	0.0095	0.0113667	5.54667e-06	b				Source of Variation	SS	DF	MS	F	P-value		Empty+ProHXK1 vs. ZmNAC128+ProHXK1	-0.02266	-0.03538 to -0.009948	Yes	**	0.002	A-B
	2	0.0119							Between Groups	0.0008919	3	0.0002973	F (3, 8) = 12.57	P=0.0021		Empty+ProHXK1 vs. ZmNAC130+ProHXK1	-0.0132	-0.02592 to -0.0004832	Yes	*	0.0421	A-C
	3	0.0127							Within Groups	0.0001892	8	2.365e-05				Empty+ProHXK1 vs. ZmNAC128&ZmNAC130+ProHXK1	-0.01909	-0.03180 to -0.006369	Yes	**	0.0059	A-D
ZmNAC128+ProHXK1	1	0.0388	0.0340667	5.16067e-05	a				Total	0.001081	11					ZmNAC128+ProHXK1 vs. ZmNAC130+ProHXK1	0.009464	-0.003252 to 0.02218	No	ns	0.158	B-C
	2	0.0287														ZmNAC128+ProHXK1 vs. ZmNAC128&ZmNAC130+ProHXK1	0.003578	-0.009138 to 0.01630	No	ns	0.8048	B-D
	3	0.0347														ZmNAC130+ProHXK1 vs. ZmNAC128&ZmNAC130+ProHXK1	-0.005886	-0.01860 to 0.006831	No	ns	0.4893	C-D
ZmNAC130+ProHXK1	1	0.0275	0.0245667	1.29267e-05	a
	2	0.0232
	3	0.023
ZmNAC128&ZmNAC130+ProHXK1	1	0.0347	0.0306	0.00011906	a
	2	0.0354
	3	0.0217

## Sheet: Figure3
Figure3A
	Sample	Repeat	Concentration(ug g-1 DW)	Mean	SD	p-value (t-Test)	Symbol
Cd	NT	1	0.00212451	0.00248579	2.67263e-07	0.0032582	**
		2	0.00252198
		3	0.00267779
		4	0.00256933
		5	0.00229801
		6	0.00272313
	zmnac128 zmnac130	1	0.00453906	0.00368486	2.37076e-06
		2	0.00330328
		3	0.00288275
		4	0.00413886
		5	0.00305768
		6	0.0041875
Pb	NT	1	0.0973107	0.124246	0.00699623	0.0252669	*
		2	0.0966476
		3	0.115579
		4	0.0939178
		5	0.179388
		6	0.162633
	zmnac128 zmnac130	1	0.157363	0.193312	0.020184
		2	0.187837
		3	0.173376
		4	0.145606
		5	0.176288
		6	0.319402
As	NT	1	0.0600259	0.0684161	0.000188797	0.000490898	***
		2	0.0710399
		3	0.0751581
		4	0.0671655
		5	0.0628762
		6	0.0742307
	zmnac128 zmnac130	1	0.0815072	0.0845299	0.000179332
		2	0.0932411
		3	0.0794037
		4	0.0796664
		5	0.0908714
		6	0.0824895
Figure3B
Mg	NT	1	900.927	1010.9	35494.1	3.71229e-05	***
		2	1085.58
		3	914.952
		4	1039.74
		5	1097.76
		6	1026.44
	zmnac128 zmnac130	1	671.053	656.21	51945.5
		2	615.424
		3	730.891
		4	737.954
		5	469.954
		6	711.986
Zn	NT	1	29.4384	29.1229	18.519	0.00123406	**
		2	27.8257
		3	28.409
		4	27.4518
		5	28.8353
		6	32.7769
	zmnac128 zmnac130	1	24.3959	22.0569	59.5502
		2	19.2139
		3	23.7859
		4	25.786
		5	16.679
		6	22.4806
Figure3C
P	NT	1	3674.8	3984.13	256029	5.78584e-05	***
		2	4153.6
		3	3769.55
		4	4020.32
		5	4013.55
		6	4272.93
	zmnac128 zmnac130	1	2305.95	2619.01	847455
		2	2766.85
		3	2825.37
		4	2808.48
		5	1945.81
		6	3061.62
Figure3D
Na	NT	1	12.7531	14.8334	10.3148	6.00515e-05	***
		2	14.9278
		3	15.8978
		4	15.003
		5	13.7037
		6	16.7149
	zmnac128 zmnac130	1	20.09	19.7627	9.41569
		2	22.0951
		3	19.2935
		4	18.5209
		5	20.1984
		6	18.3783
B	NT	1	10.698	11.8493	11.8115	0.00434208	**
		2	10.4535
		3	12.9908
		4	13.3493
		5	10.2241
		6	13.3801
	zmnac128 zmnac130	1	20.4857	17.4123	59.0709
		2	19.5912
		3	16.8952
		4	16.5686
		5	19.7283
		6	11.2047
Mo	NT	1	0.274642	0.310454	0.0095262	6.29917e-06	***
		2	0.256868
		3	0.368271
		4	0.354581
		5	0.302832
		6	0.305532
	zmnac128 zmnac130	1	0.116578	0.104255	0.00230608
		2	0.104675
		3	0.131498
		4	0.111321
		5	0.069439
		6	0.0920171

## Sheet: Figure4
Figure4C. The relative expression level of ZmNRAMP5 in the endosperm of zmnac128 zmnac130 and its corresponnding WT
ZmNRAMP5	12	WT	1	0.12795	0.10002	0.0321934	0.000654138	***
			2	0.1073
			3	0.06481
		zmnac128 zmnac130	1	1.87547	1.72463	0.131243
			2	1.6619
			3	1.63653
	20	WT	1	0.06915	0.0678433	0.0011443	0.000313668	***
			2	0.06702
			3	0.06736
		zmnac128 zmnac130	1	1	1.03921	0.0423314
			2	1.08409
			3	1.03353
Figure 4D. DLR assay
Effector+Reporter	Repeat	LUC/REN	mean	SD	Symbol				ANOVA							Tukey's multiple comparisons test	Mean Diff.	95.00% CI of diff.	Significant?	Summary	Adjusted P-Value
Empty+ProZmNRAMP5	1	0.0136	0.0127333	1.14667e-06	a				Source of Variation	SS	DF	MS	F	P-value		Empty+ProZmNARMP5 vs. ZmNAC128+ProZmNARMP5	0.007177	0.004397 to 0.009957	Yes	***	0.0002	A-B
	2	0.0122							Between Groups	0.0001243	3	4.142e-05	F (3, 8) = 36.65	P<0.0001		Empty+ProZmNARMP5 vs. ZmNAC130+ProZmNARMP5	0.007114	0.004335 to 0.009894	Yes	***	0.0002	A-C
	3	0.0124							Within Groups	9.042e-06	8	1.13e-06				Empty+ProZmNARMP5 vs. ZmNAC128&ZmNAC130+ProZmNARMP5	0.001626	-0.001153 to 0.004406	No	ns	0.3102	A-D
ZmNAC128+ProZmNRAMP5	1	0.0055	0.0055	8e-08	b				Total	0.0001333	11					ZmNAC128+ProZmNARMP5 vs. ZmNAC130+ProZmNARMP5	-6.267e-05	-0.002842 to 0.002717	No	ns	0.9999	B-C
	2	0.0057														ZmNAC128+ProZmNARMP5 vs. ZmNAC128&ZmNAC130+ProZmNARMP5	-0.005551	-0.008330 to -0.002771	Yes	***	0.001	B-D
	3	0.0053														ZmNAC130+ProZmNARMP5 vs. ZmNAC128&ZmNAC130+ProZmNARMP5	-0.005488	-0.008268 to -0.002708	Yes	**	0.001	C-D
ZmNAC130+ProZmNRAMP5	1	0.0076	0.0056	6.02e-06	b
	2	0.0047
	3	0.0045
ZmNAC128&ZmNAC130+ProZmNRAMP5	1	0.0103	0.0111333	1.64667e-06	a
	2	0.0121
	3	0.011

## Sheet: Figure5
Figure5B. The relative expression level of ZmPHO1-2, ZmGH3.10 and ZmNPF1.1 in the endosperm of zmnac128 zmnac130 and its corresponnding WT
	DAP		Repeat	Relative value	mean	SD	p-value (t-Test)	Symbol
ZmPHO1-2a	12	WT	1	0.83898	0.732237	0.115065	0.00461563	**
			2	0.61035
			3	0.74738
		zmnac128 zmnac130	1	0.05388	0.06129	0.0103066
			2	0.05693
			3	0.07306
	20	WT	1	1.06165	1.08821	0.0626699	0.000220433	***
			2	1.0432
			3	1.15979
		zmnac128 zmnac130	1	0.12839	0.12212	0.0225971
			2	0.09705
			3	0.14092
ZmPHO1-2b	12	WT	1	2.17975	2.26908	0.115321	4.27767e-05	***
			2	2.22823
			3	2.39927
		zmnac128 zmnac130	1	0.35158	0.2782	0.0652
			2	0.25609
			3	0.22693
	20	WT	1	1.62875	1.55927	0.0622077	0.000336505	***
			2	1.50875
			3	1.5403
		zmnac128 zmnac130	1	0.21988	0.217633	0.00469239
			2	0.21224
			3	0.22078
ZmGH3.10	12	WT	1	2.40083	2.39699	0.198913	0.000660216	***
			2	2.19618
			3	2.59395
		zmnac128 zmnac130	1	0.20914	0.26105	0.0635833
			2	0.24204
			3	0.33197
	20	WT	1	0.63653	0.735543	0.086218	0.00349952	**
			2	0.79404
			3	0.77606
		zmnac128 zmnac130	1	0.42061	0.29955	0.111711
			2	0.27759
			3	0.20045
ZmNPF1.1	12	WT	1	2.22659	2.59008	0.405712	0.00433897	**
			2	2.51587
			3	3.02777
		zmnac128 zmnac130	1	0.09124	0.0954633	0.00874645
			2	0.08963
			3	0.10552
	20	WT	1	2.12448	1.79529	0.299371	0.00565646	**
			2	1.72208
			3	1.53932
		zmnac128 zmnac130	1	0.18295	0.20925	0.0228265
			2	0.22089
			3	0.22391
Figure 5C. DLR assay
Effector+Reporter	Repeat	LUC/REN	mean	SD	Symbol				ANOVA							Tukey's multiple comparisons test	Mean Diff.	95.00% CI of diff.	Significant?	Summary	Adjusted P-Value
Empty+ProZmPHO1-2a	1	0.00419005	0.00485536	1.12992e-06	c				Source of Variation	SS	DF	MS	F	P-value		Empty+ProZmPHO1-2a vs. ZmNAC128+ProZmPHO1-2a	-0.01844	-0.02281 to -0.01406	Yes	****	<0.0001	A-B
	2	0.0056707							Between Groups	0.001394	3	0.0004648	F (3, 8) = 165.9	P<0.0001		Empty+ProZmPHO1-2a vs. ZmNAC130+ProZmPHO1-2a	-0.02161	-0.02599 to -0.01724	Yes	****	<0.0001	A-C
	3	0.00470534							Within Groups	2.241e-05	8	2.801e-06				Empty+ProZmPHO1-2a vs. ZmNAC128&ZmNAC130+ProZmPHO1-2a	-0.02937	-0.03374 to -0.02499	Yes	****	<0.0001	A-D
ZmNAC128+ProZmPHO1-2a	1	0.0217483	0.0232919	4.03823e-06	b				Total	0.001417	11					ZmNAC128+ProZmPHO1-2a vs. ZmNAC130+ProZmPHO1-2a	-0.003178	-0.007554 to 0.001198	No	ns	0.171	B-C
	2	0.0235819														ZmNAC128+ProZmPHO1-2a vs. ZmNAC128&ZmNAC130+ProZmPHO1-2a	-0.01093	-0.01531 to -0.006555	Yes	***	0.0002	B-D
	3	0.0245455														ZmNAC130+ProZmPHO1-2a vs. ZmNAC128&ZmNAC130+ProZmPHO1-2a	-0.007753	-0.01213 to -0.003377	Yes	**	0.0021	C-D
ZmNAC130+ProZmPHO1-2a	1	0.0250693	0.0264701	1.47875e-05	b
	2	0.024737
	3	0.029604
ZmNAC128&ZmNAC130+ProZmPHO1-2a	1	0.0335126	0.0342228	2.45397e-06	a
	2	0.0354992
	3	0.0336567
Effector+Reporter	Repeat	LUC/REN	mean	SD	Symbol				ANOVA							Tukey's multiple comparisons test	Mean Diff.	95.00% CI of diff.	Significant?	Summary	Adjusted P-Value
Empty+ProZmPHO1-2b	1	0.00257675	0.00265469	7.59065e-08	c				Source of Variation	SS	DF	MS	F	P-value		Empty+ProZmPHO1-2b vs. ZmNAC128+ProZmPHO1-2b	-0.000476	-0.001363 to 0.0004110	No	ns	0.3747	A-B
	2	0.00251091							Between Groups	5.998e-06	3	1.999e-06	F (3, 8) = 17.38	P=0.0007		Empty+ProZmPHO1-2b vs. ZmNAC130+ProZmPHO1-2b	-0.001108	-0.001995 to -0.0002207	Yes	*	0.0167	A-C
	3	0.00287641							Within Groups	9.206e-07	8	1.151e-07				Empty+ProZmPHO1-2b vs. ZmNAC128&ZmNAC130+ProZmPHO1-2b	-0.001885	-0.002772 to -0.0009983	Yes	***	0.0006	A-D
ZmNAC128+ProZmPHO1-2b	1	0.00292714	0.0031305	2.01067e-07	bc				Total	6.919e-06	11					ZmNAC128+ProZmPHO1-2b vs. ZmNAC130+ProZmPHO1-2b	-0.0006317	-0.001519 to 0.0002553	No	ns	0.1819	B-C
	2	0.00349584														ZmNAC128+ProZmPHO1-2b vs. ZmNAC128&ZmNAC130+ProZmPHO1-2b	-0.001409	-0.002296 to -0.0005223	Yes	**	0.0042	B-D
	3	0.00296853														ZmNAC130+ProZmPHO1-2b vs. ZmNAC128&ZmNAC130+ProZmPHO1-2b	-0.0007777	-0.001665 to 0.0001093	No	ns	0.0873	C-D
ZmNAC130+ProZmPHO1-2b	1	0.00368439	0.00376245	1.2396e-08	ab
	2	0.00376115
	3	0.00384183
ZmNAC128&ZmNAC130+ProZmPHO1-2b	1	0.00394435	0.00454037	6.31519e-07	a
	2	0.00506048
	3	0.00461627
Effector+Reporter	Repeat	LUC/REN	mean	SD	Symbol				ANOVA							Tukey's multiple comparisons test	Mean Diff.	95.00% CI of diff.	Significant?	Summary	Adjusted P-Value
Empty+ProZmGH3.10	1	0.32	0.286433	0.00175169	c				Source of Variation	SS	DF	MS	F	P-value		Empty+ProZmGH3.10 vs. ZmNAC128+ProZmGH3.10	-0.05247	-0.1200 to 0.01508	No	ns	0.1368
	2	0.2641							Between Groups	0.07771	3	0.0259	F (3, 8) = 38.81	P<0.0001		Empty+ProZmGH3.10 vs. ZmNAC130+ProZmGH3.10	-0.06783	-0.1354 to -0.0002831	Yes	*	0.0491
	3	0.2752							Within Groups	0.005339	8	0.0006674				Empty+ProZmGH3.10 vs. ZmNAC128&ZmNAC130+ProZmGH3.10	-0.2166	-0.2842 to -0.1491	Yes	****	<0.0001
ZmNAC128+ProZmGH3.10	1	0.3656	0.3389	0.00143654	bc				Total	0.08305	11					ZmNAC128+ProZmGH3.10 vs. ZmNAC130+ProZmGH3.10	-0.01537	-0.08292 to 0.05218	No	ns	0.8831
	2	0.3391														ZmNAC128+ProZmGH3.10 vs. ZmNAC128&ZmNAC130+ProZmGH3.10	-0.1642	-0.2317 to -0.09662	Yes	***	0.0002
	3	0.312														ZmNAC130+ProZmGH3.10 vs. ZmNAC128&ZmNAC130+ProZmGH3.10	-0.1488	-0.2164 to -0.08125	Yes	***	0.0005
ZmNAC130+ProZmGH3.10	1	0.3531	0.354267	3.64867e-05	b
	2	0.359
	3	0.3507
ZmNAC128&ZmNAC130+ProZmGH3.10	1	0.5332	0.503067	0.00211475	a
	2	0.4686
	3	0.5074
Effector+Reporter	Repeat	100×LUC/REN	mean	SD	Symbol				ANOVA							Tukey's multiple comparisons test	Mean Diff.	95.00% CI of diff.	Significant?	Summary	Adjusted P-Value
Empty+ProZmNPF1.1	1	0.0250125	0.0235269	1.82959e-05	c				Source of Variation	SS	DF	MS	F	P-value		Empty+ProZmNPF1.1 vs. ZmNAC128+ProZmNPF1.1	-0.01099	-0.01895 to -0.003030	Yes	**	0.0096	A-B
	2	0.0200469							Between Groups	0.001081	3	0.0003603	F (3, 8) = 38.86	P<0.0001		Empty+ProZmNPF1.1 vs. ZmNAC130+ProZmNPF1.1	-0.02081	-0.02878 to -0.01285	Yes	***	0.0001	A-C
	3	0.0255215							Within Groups	7.418e-05	8	9.273e-06				Empty+ProZmNPF1.1 vs. ZmNAC128&ZmNAC130+ProZmNPF1.1	-0.02443	-0.03240 to -0.01647	Yes	****	<0.0001	A-D
ZmNAC128+ProZmNPF1.1	1	0.0324671	0.0345185	6.91471e-06	b				Total	0.001155	11					ZmNAC128+ProZmNPF1.1 vs. ZmNAC130+ProZmNPF1.1	-0.009823	-0.01778 to -0.001860	Yes	*	0.0178	B-C
	2	0.0349955														ZmNAC128+ProZmNPF1.1 vs. ZmNAC128&ZmNAC130+ProZmNPF1.1	-0.01344	-0.02140 to -0.005480	Yes	**	0.0028	B-D
	3	0.036093														ZmNAC130+ProZmNPF1.1 vs. ZmNAC128&ZmNAC130+ProZmNPF1.1	-0.00362	-0.01158 to 0.004343	No	ns	0.5031	C-D
ZmNAC130+ProZmNPF1.1	1	0.0420015	0.0443415	1.29979e-05	a
	2	0.0439647
	3	0.0470582
ZmNAC128&ZmNAC130+ProZmNPF1.1	1	0.0431199	0.0479608	3.5977e-05	a
	2	0.0497386
	3	0.0510238

## Sheet: FigS1
Figure5A The determination of lipid content in the endosperm of zmnac128 zmnac130 and WT
Sample	Repeat	Concentration(%)	mean	SD	Symbol
NT	1	3.55801	3.5798	0.0181684
	2	3.6786
	3	3.59112
	4	3.49146
zmnac128 zmnac130	1	2.85508	2.7952	0.00534688
	2	2.75707
	3	2.77835
	4	2.79029
o2	1	3.16812	3.14628	0.0326976
	2	3.21257
	3	2.9928
	4	3.21163
zmnac128 zmnac130 o2	1	2.87352	2.88342	0.0381997
	2	2.76878
	3	3.03844
	4	2.85295

## Sheet: FigS4
Figure 5B. The determination of the content of three type phytohormone in the endosperm of zmnac128 zmnac130 and its corresponnding WT (W644A backgroud)
	Sample	Repeat	Concentration(ng g-1 DW)	Mean	SD	p-value (t-Test)	Symbol
Jasmonic acid-Isoleucine (JA-Ile)	NT	1	6.18548	6.2662	0.01411	5.10306e-10	***
		2	6.34127
		3	6.23786
		4	6.3002
	zmnac128 zmnac130	1	3.12475	3.08802	0.00920156
		2	3.14575
		3	3.04628
		4	3.03532
Jasmonic Acid (JA)	NT	1	3.85282	3.81462	0.0059764	1.50582e-07	***
		2	3.7996
		3	3.75818
		4	3.84787
	zmnac128 zmnac130	1	3.04024	2.99772	0.00312246
		2	2.99393
		3	2.96177
		4	2.99495
Figure 5C. The ratio of JA-Ile/JA in the endosperm of zmnac128 zmnac130 and its corresponnding WT (W644A backgroud)
	Sample	Repeat	ratio	Mean	SD	p-value (t-Test)	Symbol
JA-Ile/JA	NT	1	1.60544	1.64288	0.00239769	2.90262e-07	***
		2	1.66893
		3	1.65981
		4	1.63732
	zmnac128 zmnac130	1	1.0278	1.03013	0.000708852
		2	1.05071
		3	1.02853
		4	1.01348
